# Supplementary material for: Matrix regulation: a plug-and-tune method for combinatorial regulation in Saccharomyces cerevisiae
Source: Nat Commun. 2025 Aug 15;16:7624. doi: 10.1038/s41467-025-62886-5 (PMC12356856; doi:10.1038/s41467-025-62886-5)
Supplement: Supplementary file 4 — Supplementary Data 2 [file 41467_2025_62886_MOESM4_ESM.xlsx]

## Sheet: Sheet1
Supplementary Data 2. Details of endogenous activators
Number	Name	Sequence	Amino acids	Reference
1	ACA1	ATGGACTATAAGCATAATTTTGCTACAAGTCCAGATTCTTTCCTAGATGGAAGGCAGAACCCACTCTTATATACAGATTTTCTATCTTCAAACAAGGAGCTTATATACAAACAACCATCGGGTCCTGGTCTTGTGGATTCTGCCTACAATTTTCATCACCAAAACAGTTTGCATGACCGTAGCGTGCAAGAAAACCTGGGTCCAATGTTTCAACCCTTTGGCGTCGACATCAGCCATCTTCCCATTACCAACCCTCCCATTTTTCAAAGTTCTTTACCAGCGTTTGATCAGCCCGTGTACAAAAGACGCATATCTATCTCCAATGGTCAGATTAGTCAATTAGGCGAAGACTTAGAAACGGTTGAAAATCTTTACAACTGTCAGCCTCCGATCCTATCG…	1-381aa	Garcia-Gimeno MA and Struhl K (2000) Aca1 and Aca2, ATF/CREB activators in Saccharomyces cerevisiae, are important for carbon source utilization but not the response to stress. Mol Cell Biol 20(12):4340-9 PMID: 10825197
2	AFT2	ATGAAAGCAAAGTCGATGAAGAGCATAATATCTGTGCCAATATCAGTGTCTAAAACAGGGAAAATGAAGTTAACAGCATCTCCCGATAATCTAGCATCTATGATGTCTAAAGACCAAAATAAACTTATTCATTTAGACCCAGTTCCGTCTTTTGAGGACAGGCACGAGATTAAACCGTGGCTACAGAAAATATTCTATCCTCAAGGAATAGATATAGTCATCGAAAGATCAGATAGTAGCAAAGTTACTTTTAAGTGTAGGTCAGTACGATCGAAAGTAGGGTTGAACCCTAAATCCAAAGGTTCCTCTTCAAGATCCCATGCATGTCCATTTAGAATTAGAGCAGCCTACTCTGTGCGGTTACAGAAGTGGAACGTGGTTGTTATGAATAACATACAT…	1-416aa	Blaiseau PL, et al. (2001) Aft2p, a novel iron-regulated transcription activator that modulates, with Aft1p, intracellular iron use and resistance to oxidative stress in yeast. J Biol Chem 276(36):34221-6 PMID: 11448968
3	ARG80	ATGACGTCGAATAGCGACGGTTCAAGTACCAGTCCAGTTGAGAAACCAATTACCGGCGATGTTGAAACTAATGAACCTACCAAACCAATACGGCGGCTTTCAACGCCATCGCCAGAACAAGATCAAGAAGGCGATTTCGACGAAGAAGACGATGATGACAAATTCAGCGTGAGCACATCAACTCCCACCCCAACCATAACGAAAACTAAGGACAGCAGCGACACAAGTACGGTTACGAGGCGGAAGCAGCCGATCAGGTACATCGAGAATAAGACCCGGAGACATGTCACCTTCTCGAAGAGGCGGCACGGGATCATGAAAAAAGCATATGAGCTCTCCGTCCTAACCGGCGCCAATATTCTGCTTCTAATTCTGGCAAACTCTGGCCTGGTCTACACT…	1-177aa	Dubois E, et al. (1987) Characterization of two genes, ARGRI and ARGRIII required for specific regulation of arginine metabolism in yeast. Mol Gen Genet 207(1):142-8 PMID: 3298999
4	ARG82	ATGGATACGGTAAACAATTATAGGGTTTTAGAGCATAAAGCTGCTGGCCACGACGGTACTCTAACAGACGGTGATGGATTGCTCATCTTTAAACCGGCCTTTCCGCAGGAACTGGAATTCTACAAAGCCATACAAGTGAGAGATGTGAGTCGAAGAAAGTCTTCGGCTGATGGAGATGCTCCCTTGTGCTCTTGGATGCCCACGTATCTTGGAGTCTTGAATGAAGGGGCAAAAATCGAGCAAAGTGGCGATGCTGCGCTTCTGAAGATAGATGAGCGGTTAAGTGATTCCACTGATAATCTTGATTCAATACCTGTAAAGTCTGAGAAGTCCAAGCAATACCTCGTTTTAGAAAATCTACTATATGGATTTAGTAAACCTAATATACTTGATATAAAA…	1-335aa	Zhang T, et al. (2001) The transcriptional regulator, Arg82, is a hybrid kinase with both monophosphoinositol and diphosphoinositol polyphosphate synthase activity. FEBS Lett 494(3):208-12 PMID: 11311242
5	ARO80	AGACCTCCACCTACCCGGAAAATTGACGACTTCGATTACATCGGTCCAGATAGCTTGCTTACTAAAGAGGAGGCGATTGAACTCATAGAGGCATTTTTTCTCACGATGCACCCATTCTTTCCCAATATCCCACTTCAATTGCATGATCCGAAAGAATTAGCAGAATATCCAATTTTGTTTTGTGCAATTTTGACTGTTTCTGCTCGCTATCATCCTTTCGATACTTTAGGATTAGACAATGGAGAAGATGGGATGAGACACATTGAAGTTCACGATAAATTATGGGTGTATTGCCAGAAGCTTATATCTCAAACAATTTGGGCAGAGGCTAGTACTAGGTCAATTGGCACCGTGCTTGCTTTCATAATTTTCACGGAATGGAACCCAAGGAGTATCCAC…	219-950aa	Iraqui I, et al. (1999) Transcriptional induction by aromatic amino acids in Saccharomyces cerevisiae. Mol Cell Biol 19(5):3360-71 PMID: 10207060
6	ARP7	ATGACATTGAATAGGAAGTGCGTAGTGATACATAACGGATCGCACAGAACGGTGGCTGGATTTAGTAACGTTGAATTGCCACAATGCATTATACCCTCTAGCTATATTAAAAGAACAGATGAGGGGGGGGAAGCTGAGTTTATATTCGGAACCTACAATATGATAGACGCTGCGGCAGAAAAACGCAATGGTGACGAGGTGTATACATTGGTAGATAGCCAAGGGTTACCGTACAATTGGGACGCATTGGAGATGCAGTGGAGATATCTGTACGACACCCAATTGAAAGTTTCACCCGAGGAACTGCCACTGGTGATTACGATGCCTGCCACCAATGGTAAACCGGACATGGCCATATTAGAGCGCTACTATGAGCTGGCGTTCGACAAATTAAATGTA…	1-477aa	Peterson CL, et al. (1994) Five SWI/SNF gene products are components of a large multisubunit complex required for transcriptional enhancement. Proc Natl Acad Sci U S A 91(8):2905-8 PMID: 8159677
7	ARP9	ATGGCTCCATTTAGGCAGGACAGTATTTTGGTACGTATTTAGTTCATCAATGGATTTTTTAAGTCTTCACGAACAGTTTTTGGTTAATCTTTTATACTAACAACAATTCATAACAGATAATATACCCCAGATCTCAAACTACTCTCGTTCAATTTGGTTTGAATGAAGAAACATTCACTGTACCTGAGCTGGAAATACCAACACAGATTTATCGGACCACGAGACAAGATGGTTCCTACACATATCATTCAACGAACAAGGATAATAAAGCCGAATTAATCAAACCAATCCAAAATGGTGAAATAATAGACATAAGCGCCTTTACACAATTTCTTAGACTAATATTTGTATCTATTTTGTCTGATAGAGCTAATAAAAATCAAGATGCTTTTGAAGCTG…	1-467aa	Cairns BR, et al. (1999) Two functionally distinct forms of the RSC nucleosome-remodeling complex, containing essential AT hook, BAH, and bromodomains. Mol Cell 4(5):715-23 PMID: 10619019
8	AZF1	ATGCCTCCTCCAACTGCACAGTTCATGGGCCCTACGCAGGCGGGACAAAATGAAAGCCAAAATCAATCATCAGGCGAAGCTGGGGAGCAAAACCAGGAGCATGGGCAAGGCCCTACTCCTATTCTTAATCAAAGTCAACCGGCTTCTTCTCAACCGCAACATCAACAACAAAGGAATGAGTCGATTTCATATTATACAAATTTCAACCAGCCACGATATTCCACGGACGCCTCTATCAACTCATTCTTGAACATATCTGATAACGTACCAGTAACAAGTACAGGAGGACCTAGTTCTGGCGGCGCCTATTCCAATCTTCCACGATTATCCACTTCAAGTACACATCAACCGCCAGACCTGTCGCAAATCGGACGCGGCTTTTCCATTGTAAACAACCTC…	1-592aa	Newcomb LL, et al. (2002) AZF1 is a glucose-dependent positive regulator of CLN3 transcription in Saccharomyces cerevisiae. Mol Cell Biol 22(5):1607-14 PMID: 11839825
9	BAS1	ATTATTACTATGGTTGTGCGAGGACAAGCATCAGAAGTAATAACAAAGGCTATAAAAGAAAACAAGAACATAGACATGACAGACGGAAAACTCCGACAACATCCAATCGCCGATTCTGATATACGCTCAGATTCTACACCGAATAAAGAAGAACAGTTGCAGCTATCTCAACAGAACAACCCTTCATTGATAAAGCAGGATATATTGAATGTTAAAGAGAACGAATCGAGCAAACTACCAAGATTAAAGGATAATGATGGACCCATTTTAAATGACAGCAAGCCACAAGCATTACCTCCCTTAAAAGAGATATCTGCACCTCCACCAATCAGGATGACGCAAGTCGGTCAGACTCATACCAGTGGTAGCATTAGGAGCAAAGTATCTTTACCAATTGAA…	213-811aa	Tice-Baldwin K, et al. (1989) BAS1 has a Myb motif and activates HIS4 transcription only in combination with BAS2. Science 246(4932):931-5
10	BUD32	ATGACGCAAGAATTCATTGATAAAGTATCTTCCTACCTGACTCCTGATGTGGACATTGCACCTATTTCTCAAGGTGCAGAAGCCATTGTTTTCACAACGACTACTCACCCATATCTCCCAAGAGCAAAGGATTCTCATCAAAAGTATATTATCAAATATAGGCCACCAAAGCGTTATAGACATCCACAAATAGACCAGGCACTAACAAAACATCGTACGTTGAATGAGTCGCGTTTATTGGCCAAATTATACTTGATTCCAGGGCTATGTGTCCCTCAACTGATAGCGTGTGATCCATACAATGGATTCATTTGGTTAGAGTTCCTTGGAGAAGATCTTCCCGGAGGGCACGGTTTTAGTAACCTAAAGAACTTCCTTTGGATGCATGACCAAGATCCA…	1-261aa	Srinivasan M, et al. (2011) The highly conserved KEOPS/EKC complex is essential for a universal tRNA modification, t6A. EMBO J 30(5):873-81 PMID: 21183954
11	BUR2	ATGTCTGCTACATCTTCAAGTGGTGACGTGAAAAAATTTCAAGCTGTACCAAAACCAACGAGCAATGCATCACCACCACCAGCATCGAGTGGGTTTAACGCAAGGACCCTATGGCCGGATTTGATAGAAACACCAGAAAACCAGTGGGTTTTTGAGTGCAAAGATATTATTGAAAAGATAGGCACTAATGGACCGATAGCAGTGGAAATAAAAAAAAATATGGAAAAATGCTTAATGTACTTTTACACACTTAAAAAAAAATTAAATCTTTTTGATCACACCTATACGGCATCATGCATTCTATTTTACAGGTATTGGTTCATATATGGAATACCTACAGCCATAACTGAATGTATTCATATATCACAGGGAATTCTGGTCACCGCTTGCAAAACAATG…	1-395aa	Dronamraju R and Strahl BD (2014) A feed forward circuit comprising Spt6, Ctk1 and PAF regulates Pol II CTD phosphorylation and transcription elongation. Nucleic Acids Res 42(2):870-81 PMID: 24163256
12	CAD1	TATAGAGCTAAGAATTCTGATGATGAAAGAATATTAGCCTTCCTCGATGATCTGCAAGAACAACAGAAAAGGGAAAACGAAAAAGGAACAAGTACAGCAGTTAGCAAGGCTGCAAAGGAATTGCCATCGCCTAATTCAGATGAAAACATGACTGTGAACACAAGTATAGAAGTACAGCCGCACACTCAAGAGAATGAGAAAGTTATGTGGAACATAGGCTCATGGAACGCTCCCAGTTTAACCAATTCGTGGGATTCTCCCCCCGGAAATCGAACAGGTGCCGTTACCATCGGTGACGAAAGTATTAATGGTAGTGAAATGCCAGATTTCAGTCTCGATCTTGTCTCCAATGATAGACAGACTGGTCTAGAAGCTTTAGATTACGACATTCATAACTAC…	106-409aa	Vilela C, et al. (1998) The yeast transcription factor genes YAP1 and YAP2 are subject to differential control at the levels of both translation and mRNA stability. Nucleic Acids Res 26(5):1150-9 PMID: 9469820
13	CAM1	ATGTCTCAAGGTACTTTATATGCTAACTTCAGAATTAGAACTTGGGTCCCAAGAGGTCTTGTCAAGGCTTTGAAGCTGGACGTTAAGGTTGTTACGCCAGATGCCGCCGCTGAACAGTTCGCAAGGGACTTTCCCTTGAAGAAGGTTCCGGCTTTCGTGGGTCCAAAGGGTTACAAGCTAACCGAGGCAATGGCGATTAACTATTATTTAGTAAAGCTTTCACAGGACGACAAGATGAAGACTCAACTTTTAGGTGCCGACGATGACTTAAATGCCCAAGCGCAAATCATCAGATGGCAATCTTTGGCCAACAGTGATCTGTGCATCCAGATTGCCAACACCATCGTTCCCTTGAAGGGCGGCGCCCCCTACAACAAGAAGAGCGTTGATTCTGCGATG…	1-415aa	Kinzy TG, et al. (1994) Multiple genes encode the translation elongation factor EF-1 gamma in Saccharomyces cerevisiae. Nucleic Acids Res 22(13):2703-7 PMID: 8041634
14	CCL1	ATGACGGATATTCAACTAAATGGAAAGAGTACATTAGATACTCCTTCTGCTACCATGTCAGCAAAAGAAAAAGAGGCAAAATTAAAATCGGCTGATGAGAATAACAAGCCACCGAACTACAAAAGAATTTCTGACGATGATTTATATAGGCACTCTTCTCAGTATAGAATGTGGTCATACACTAAAGATCAACTTCAGGAGAAAAGGGTAGATACCAATGCCCGAGCGATTGCTTACATTGAGGAAAATTTATTAAAATTTAGAGAAGCACACAATTTAACAGAAGAAGAAATAAAAGTACTAGAAGCAAAGGCTATCCCTTTGACAATGGAAGAAGAACTCGATTTGGTGAATTTCTACGCAAAAAAAGTTCAGGTAATAGCACAGCATCTAAATTTG…	1-393aa	Hong SW, et al. (2009) Phosphorylation of the RNA polymerase II C-terminal domain by TFIIH kinase is not essential for transcription of Saccharomyces cerevisiae genome. Proc Natl Acad Sci U S A 106(34):14276-80 PMID: 19666497
15	CDC28	ATGAGCGGTGAATTAGCAAATTACAAAAGACTTGAGAAAGTCGGTGAAGGTACATACGGTGTTGTTTATAAAGCGTTAGACTTAAGACCTGGCCAAGGTCAAAGAGTAGTCGCATTGAAGAAAATAAGACTAGAGAGTGAAGACGAGGGTGTTCCCAGTACAGCCATCAGAGAAATCTCATTATTGAAGGAATTAAAAGACGATAATATTGTCAGATTATACGATATTGTTCACTCTGATGCACACAAGCTATATCTTGTTTTTGAGTTCCTCGATTTGGACCTGAAAAGATATATGGAGGGTATTCCAAAGGACCAACCGTTAGGAGCTGATATTGTTAAGAAGTTTATGATGCAACTTTGTAAGGGTATTGCATACTGCCACTCACACCGTATTCTG…	1-298aa	Chymkowitch P, et al. (2012) Cdc28 kinase activity regulates the basal transcription machinery at a subset of genes. Proc Natl Acad Sci U S A 109(26):10450-5 PMID: 22689984
16	CSE2	ATGAATCTACAGAACAACGTTTTAAATCAGATACACCAGATTCTGCTGCCTACGAATCCTACTCTCGATAAACCTAATGCTGAGGCTACAAAGGAAGAATTTTCGTCTGCAGAAAATAGAGATGAAAAAGACTATCTTACCAACCAGCAGCCGAAAAATCTGAGTACTCCCTCCACCAGTTCCAACGGTGAATTTATACCGCATATTTTTTATTCGCTGCACCAAATAAGGAAGGATCCAAACAATCTCTCAAATCAATTGGAAACCTTAACAGGTTCGATTAGACATCGTTTGAAACTTTGTAAATCTTTGATATCGGAAAACGAAGATACCAAGGATTTATTAAGTAAAAGTCCATCAGAATGGCAGGATATCATCCATCAACGTGAACAAGAACTG…	1-149aa	Gustafsson CM, et al. (1998) Identification of new mediator subunits in the RNA polymerase II holoenzyme from Saccharomyces cerevisiae. J Biol Chem 273(47):30851-4 PMID: 9812975
17	CST6	ATGTTTACTGGTCAGGAGTATCATTCCGTAGACTCTAATTCCAACAAGCAAAAAGACAACAATAAACGTGGTATTGATGACACATCAAAGATCTTGAATAATAAGATACCGCACTCTGTTAGTGATACTTCTGCCGCCGCCACCACCACTTCTACTATGAACAATTCTGCTTTAAGTAGATCCTTAGATCCTACTGACATAAACTATAGCACAAATATGGCTGGTGTGGTTGACCAAATACATGATTATACTACTTCCAATAGAAATTCTTTAACCCCACAATATTCTATTGCAGCTGGAAACGTCAATTCGCATGATCGGGTTGTTAAACCCAGCGCCAATTCAAACTATCAGCAGGCTGCATACCTTCGACAACAGCAACAGCAGGATCAGCGACAA…	1-422aa	Cottier F, et al. (2012) The bZIP transcription factor Rca1p is a central regulator of a novel CO₂ sensing pathway in yeast. PLoS Pathog 8(1):e1002485 PMID: 22253597
18	CTK1	ATGTCCTACAATAATGGCAATACTTATTCAAAGAGTTATAGCAGAAATAATAAGAGACCCTTGTTCGGAAAGAGGTCGCCAAATCCTCAGTCCCTAGCGAGACCACCGCCACCAAAGAGAATACGGACTGATAGTGGTTACCAGTCGAATATGGACAATATATCTTCTCATAGGGTAAATTCAAATGACCAACCAGGCCACACGAAAAGTCGTGGTAACAATAATTTATCTCGCTATAACGATACATCCTTTCAAACAAGTTCCAGATATCAAGGTTCAAGATACAACAATAATAATACGTCGTATGAAAATAGGCCTAAAAGCATAAAAAGGGATGAAACAAAGGCTGAATTCCTGTCTCATTTGCCAAAGGGGCCCAAATCTGTTGAGAAATCAAGA…	1-528aa	Bartkowiak B, et al. (2010) CDK12 is a transcription elongation-associated CTD kinase, the metazoan ortholog of yeast Ctk1. Genes Dev 24(20):2303-16 PMID: 20952539
19	LYS14	CACTCATCTTTGACCCCTAATCCTGCTGTAACTTCAACTGTTACGGATAAGAAGGGAAATACAGTAAAACGGAAGTACTCCAGAAATGGGTGCTCCGAGTGTAAGAGACGAAGAATGAAATGTGATGAAACTAAACCGACTTGTTGGCAGTGCGCAAGATTGAATCGTCAGTGCGTTTACGTTTTAAACCCAAAAAATAAGAAAAGAAGAACCTCAAATGCTCAAAGAGTAAAGGAATTTAGAAAGCACAGTACTAGCCTCGATAATGATCATAATAATGCTCGCAAGCGTCAGCATTCGTCATGCAAGGCTGAGAAGAAAAAAACAGTACGACAAAATTCAAGTGAAGACACCACGGACCCTAAACCGATTACAGATAACGGCAAGAATGTACCTTTG…	129-773aa	Feller A, et al. (1994) Repression of the genes for lysine biosynthesis in Saccharomyces cerevisiae is caused by limitation of Lys14-dependent transcriptional activation. Mol Cell Biol 14(10):6411-8 PMID: 7935367
20	GCR1	ATGGTATGGTATGATCATAACACGCATTCTGAAAATGTTATCTGGGAGGTTTTCGATGGGTATGGAGTTTTCCTTGATTCTCACTTATTATCCCTTGTATTGTAATTGATCCTTCAGTAATATTTGCAGCCTTTCACAACTATCCTTTTTTTCATTGCTTATTACTATTGAACCTTTTTTAGGAGTTGCCTGCTTATGCAATATAATTTGCTGACAAGTAGTAAATTACCAGCACAATATTAAGATTAAAAAAGAAATTAGCCAAGAGCTTGATATATTATCTTATACACAAACCTTTCCGACCTACTTGATAAAGCCACATACCTCTACCTCTTCTATTAGAAATAGAAAAGTACAAAAATAGCAAAAGGAAATAATTTCTTTAAAATAACATTGTGT…	1-785aa	Holland MJ, et al. (1987) The GCR1 gene encodes a positive transcriptional regulator of the enolase and glyceraldehyde-3-phosphate dehydrogenase gene families in Saccharomyces cerevisiae. Mol Cell Biol 7(2):813-20 PMID: 3547083
21	GLN3(1)	ATGCAAGACGACCCCGAAAATTCGAAGCTGTACGACCTGCTGAATAGTCATCTGGACGTGCATGGTCGAAGTAATGAAGAGCCGAGACAAACTGGTGACAGTAGGAGCCAGAGTAGTGGCAACACCGGTGAAAACGAGGAGGATATAGCATTTGCCAGTGGATTAAACGGCGGCACATTCGACTCAATGCTGGAGGCACTGCCCGATGATTTATATTTTACGGACTTCGTGTCTCCTTTTACAGCAGCTGCCACGACCAGCGTGACTACTAAGACGGTCAAGGACACCACACCAGCTACCAATCATATGGATGATGATATTGCGATGTTTGATTCACTTGCCACAACTCAGCCCATCGACATAGCCGCATCCAACCAACAAAATGGTGAAATTGCACAA…	1-299aa	Antonets KS, et al. (2019) The Gln3 Transcriptional Regulator of Saccharomyces cerevisiae Manifests Prion-Like Properties upon Overproduction. Biochemistry (Mosc) 84(4):441-451 PMID: 31228936
22	GLN3(2)	AAAAAGAGGATTTCAAAGAAGAGAGCCAAACAAACGGACCCAAACATTGCACAAAATACTCCAAGTGCACCTGCAACTGCCTCAACTTCAGTAACCACTACAAATGCTAAACCCATACGATCGAGGAAAAAATCACTACAACAAAACTCTTTATCTAGAGTGATACCTGAAGAAATCATTAGAGACAACATCGGTAATACTAATAATATCCTTAATGTAAATAGGGGAGGCTATAACTTCAACTCAGTCCCCTCCCCGGTCCTCATGAACAGCCAATCGTATAATAGTAGTAACGCAAATTTTAATGGAGCAAGCAATGCAAATTTGAATTCTAATAACTTAATGCGTCACAATTCGAACACTGTTACTCCTAATTTTAGAAGGTCTTCAAGACGAAGT…	351-730aa	Antonets KS, et al. (2019) The Gln3 Transcriptional Regulator of Saccharomyces cerevisiae Manifests Prion-Like Properties upon Overproduction. Biochemistry (Mosc) 84(4):441-451 PMID: 31228936
23	GTS1	ATGAGGTTTAGGAGTTCTTCCCATAGCTTAAAACATGTTGACAGAGAATTAAAGGAGTTGATTAATTCGTCCGAGAATGCCAATAAATGCGGTGAATGTGGTAATTTCTACCCAACTTGGTGCTCAGTTAATTTGGGGGTTTTCCTTTGTGGTAGGTGTGCCTCTGTTCATAGAAAAGTTTTCGGTAGCAGAGACGACGATGCCTTTTCTAACGTTAAATCACTATCAATGGATAGATGGACAAGAGAGGATATCGATGAATTAGTGAGTCTTGGAGGCAATAAGGGGAATGCTCGGTTCTGGAATCCTAAAAATGTCCCTTTTCCTTTTGATGGAGATGATGACAAAGCCATCGTGGAGCATTACATTAGAGACAAGTATATTTTGGGTAAATTCAGG…	1-396aa	Smaczynska-de Rooij II, et al. (2008) Yeast Arf3p modulates plasma membrane PtdIns(4,5)P2 levels to facilitate endocytosis. Traffic 9(4):559-73 PMID: 18208507
24	HAA1	ACATGCGACTATTGTAAACAACTTCGAAAAAACAAGAATGCAAATCCTGAAGGTGTTTGCACGTGTGGCCGGCTAGAGAAGAAAAAACTGGCACAGAAAGCCAAAGAAGAAGCAAGAGCTAAAGCCAAAGAAAAACAAAGAAAACAGTGTACCTGCGGGACTGATGAGGTTTGCAAATATCATGCTCAAAAGAGACATCTAAGAAAGTCCCCTTCAAGTTCTCAAAAGAAAGGAAGATCCATTTCTCGTTCTCAACCAATGTTTGAAAGGGTATTGTCTTCTACTTCACTTGACAGCAATATGTTATCCGGCCACGGAGCACTATCAGATACCTCTAGCATACTGACGAGCACATTTTTAGACAGTGAGCCGGGTGTTGGTAAAATTTCAAAAGATTAC…	42-694aa	Keller G, et al. (2001) Haa1, a protein homologous to the copper-regulated transcription factor Ace1, is a novel transcriptional activator. J Biol Chem 276(42):38697-702 PMID: 11504737
25	HAC1	CTGAACAGCGTCAACCTTGAAAAACTGGCTGACCACGAAGACGCGTTGACTTGCAGCCACGACGCTTTTGTTGCTTCTCTTGACGAGTACAGGGATTTCCAGAGCACGAGGGGCGCTTCACTGGACACCAGGGCCAGTTCGCACTCGTCGTCTGATACGTTCACACCTTCACCTCTGAACTGTACAATGGAGCCTGCGACTTTGTCGCCCAAGAGTATGCGCGATTCCGCGTCGGACCAAGAGACTTCATGGGAGCTGCAGATGTTTAAGACGGAAAATGTACCAGAGTCGACGACGCTACCTGCCGTAGACAACAACAATTTGTTTGATGCGGTGGCCTCGCCGTTGGCAGACCCACTCTGCGACGATATAGCGGGAAACAGTCTACCCTTTGACAAT…	78-238aa	Mori K, et al. (1996) Signalling from endoplasmic reticulum to nucleus: transcription factor with a basic-leucine zipper motif is required for the unfolded protein-response pathway. Genes Cells 1(9):803-17 PMID: 9077435
26	HAL9	GCTGTTAAAAAGCAGGAAGGCAAATACAAGGAAAAGAACAATTTGCCCAAACCAGCGAGAAAAATATACTCTACGGCACTTTTAACTGCTCAAAAACTCTATTGGTTCAAACAAAGTTTAGGAGTGAAAGCGTCCAATGAGGAGTTTCTTTCTCCAATCAGCGAAATATTAAGCATATCTTTAAAATGGTATGCAACTCAAATGAAAAAATTTATGGATTTGTCATCTCCGGCTTTCTTCTCCAGCGAAATAATATTATACTCATTACCTCCGAAAAAGCAAGCAAAGAGACTTCTTGAGAATTTTCATGCTACCTTATTATCCTCTGTAACTGGTATAATATCGTTAAAAGAATGTCTAGACTTAGCAGAAAAGTACTACAGCGAAAGCGGCGAAAAA…	270-940aa	Mendizabal I, et al. (1998) Yeast putative transcription factors involved in salt tolerance. FEBS Lett 425(2):323-8 PMID: 9559673
27	HCM1	AATCGTGGTTATGAATTTGTAAAGGACTCCTTACAAGACATTGGGAAGTATTTTGAAATAGATTCTACACTTGATGAATTAGAACAAGTTGAGAGTGGAGAAGGCAATGATGATCTTCCTGACGAGGAAGAAAGAGAGGAAGCAGGGAAATTCCCTTCCATTGAAATTCAATTGAACTCCTCCCCTATACTGAGAGTTTCCCAGTTACATCACATACCGCAATTGAAAACAGACAACAGTGTACTGAACCCTCACGAAAACCTAGAATCGATGCGGAACATGATAGAAAACGATGTCAACAATATAGATTCCTTGGAACCTCCTTATGTCATGAAGAAATATCATACTTCTTTAGGCTTACCGTCGCTGGTGAATGCCAAAGATCATTTCCAGGCGGGT…	196-564aa	Zhu G and Davis TN (1998) The fork head transcription factor Hcm1p participates in the regulation of SPC110, which encodes the calmodulin-binding protein in the yeast spindle pole body. Biochim Biophys Acta 1448(2):236-44 PMID: 9920414
28	HOG1	ATGACCACTAACGAGGAATTCATTAGGACACAGATATTCGGTACAGTTTTCGAGATCACAAATAGATACAATGATTTAAACCCCGTTGGGATGGGGGCATTTGGGTTGGTTTGCTCAGCCACGGACACTTTGACATCTCAGCCAGTTGCCATTAAGAAAATCATGAAACCTTTTTCCACTGCAGTGCTGGCCAAAAGGACATATCGTGAACTAAAACTACTAAAACATCTAAGACACGAGAACTTGATTTGCCTTCAGGACATATTTCTTTCTCCATTGGAAGATATATATTTTGTCACGGAATTACAAGGAACAGATTTACATAGACTCTTGCAAACAAGACCCTTGGAAAAGCAATTTGTTCAGTATTTCCTATACCAAATTCTAAGGGGTTTAAAA…	1-435aa	Alepuz PM, et al. (2003) Osmostress-induced transcription by Hot1 depends on a Hog1-mediated recruitment of the RNA Pol II. EMBO J 22(10):2433-42 PMID: 12743037
29	HOT1	ATGTCTGGAATGGGTATTGCGATTCTTTGCATCGTACGTACAAAGATTTATAGGATAACCATCAGCTTCGATTATTCTACACTGATGAGCCCTTTCTTCTTATTCTTAATGATGCCCACTACATTAAAGGATGGGTACAGGATGAATAGTCAAGTAAATGAAGATGCTATAGGTATCAATCTTGACCTCTCACTGCCCACTCACATTTCGCCTACGACTGGTTCAGAGAGCGCCAGTGGCAGTAACGCCAGTACACTTCGCAACGATGGAAATGCACTAGATGGAGGTCTTTTGAGGACTTCAGCAGCGATTTCAGCACCCACAGGTACCAGTCAACCAACAGAAACTATTGGTGAAAAACTGAGTAATGAAGAGCGGGTGAACTCGAATGTTTCCGCT…	1-719aa	Rep M, et al. (2000) The transcriptional response of Saccharomyces cerevisiae to osmotic shock. Hot1p and Msn2p/Msn4p are required for the induction of subsets of high osmolarity glycerol pathway-dependent genes. J Biol Chem 275(12):8290-300 PMID: 10722658
30	HSF1	AAAGGTTCCTCCAATAACCATAATAGCCCTAGTGGTAACGGTAATCCAGCGAATGGTAGCAACATCCCTCTGGACAATGCCGCAGGAAGTAATAATAGCAATAATAACATCAGTAGTAGTAATTCATTTTTTAACAATGGTCATTTATTGCAGGGTAAAACACTAAGATTAATGAACGAAGCGAATCTTGGAGATAAGAATGATGTCACCGCGATTTTGGGGGAATTAGAGCAAATAAAATATAACCAGATTGCAATTTCCAAAGATTTACTAAGAATAAACAAAGATAATGAGTTATTATGGCAAGAGAATATGATGGCCAGGGAAAGACATAGAACCCAACAGCAAGCCTTGGAAAAAATGTTCAGATTCTTGACATCTATAGTCCCACACTTAGAT…	276-833aa	Bonner JJ, et al. (1992) Temperature-dependent regulation of a heterologous transcriptional activation domain fused to yeast heat shock transcription factor. Mol Cell Biol 12(3):1021-30 PMID: 1545786
31	IME1	ATGCAAGCGGATATGCATGGAAAACTTCACGCTGCCTTAGAAGATGGTTTCTTCCTCTTTCCTTTTGAACAGCAACAACAACCTAACATTTATTATGACACAACCACCGATCAAGAAGACCGTCCTTGTTTTTCTTTTGGATCTACAATTTCCCCTAGAAGTTGGCATTTTGAAAAGTCTGACAAAATTGCCTCATCTCAGCTGCAGAACTTGGTTCATACACAACCAATTCATTTAATTAATCCTCAAATATTGTTCAATGAAGAGTTTCTGAATTTGGAAAATATTGATTCTCAGCCTATTTCCAAGGAAACGAAAACTACGAAGGACTGCACAATGGCAACTGGTCCTGAAAGAGGAAAAAAGAGCTCTGAAAGTACCAGATCCTCTTCATTATCA…	1-360aa	Guttmann-Raviv N, et al. (2002) Ime2, a meiosis-specific kinase in yeast, is required for destabilization of its transcriptional activator, Ime1. Mol Cell Biol 22(7):2047-56 PMID: 11884593
32	INO2	ATGCAACAAGCAACTGGGAACGAATTACTGGGTATCCTAGATCTGGATAACGATATAGACTTTGAAACTGCTTACCAAATGCTCAGCAGTAACTTCGACGACCAAATGTCTGCGCACATACATGAAAACACGTTTAGTGCAACTTCCCCTCCTCTGTTAACACACGAGCTCGGCATAATTCCTAACGTAGCAACCGTGCAACCCTCTCACGTAGAAACTATACCTGCCGATAACCAAACTCATCATGCTCCTTTGCATACTCATGCACACTATCTAAATCACAACCCTCATCAACCAAGCATGGGTTTTGATCAAGCGCTTGGTCTCAAGTTGTCTCCTTCCAGTTCGGGGTTGTTGAGCACGAATGAATCGAATGCCATTGAACAGTTTTTAGACAAT…	1-304aa	Schüller HJ, et al. (1995) DNA binding site of the yeast heteromeric Ino2p/Ino4p basic helix-loop-helix transcription factor: structural requirements as defined by saturation mutagenesis. FEBS Lett 370(1-2):149-52 PMID: 7649294
33	KAE1	ATGGTCAACTTGAACACTATCCCACCCAAAAATGGCAGGGACTACTACATTGCGCTTGGACTTGAAGGTTCTGCAAATAAACTGGGCGTTGGTATAGTTAAGCATCCGCTTCTGCCTAAACATGCCAACAGCGATCTATCTTATGATTGCGAAGCTGAGATGCTTTCTAATATTAGAGACACATATGTCACACCTCCTGGGGAGGGATTTTTGCCTCGAGACACGGCAAGGCATCACAGAAATTGGTGCATAAGACTCATAAAACAAGCACTGGCCGAAGCTGACATCAAAAGCCCGACACTAGACATTGATGTAATTTGCTTTACCAAAGGTCCCGGCATGGGGGCCCCTCTGCATTCAGTTGTCATCGCCGCCAGAACGTGCTCCTTACTGTGGGAC…	1-386aa	Kisseleva-Romanova E, et al. (2006) Yeast homolog of a cancer-testis antigen defines a new transcription complex. EMBO J 25(15):3576-85 PMID: 16874308
34	KIN28	ATGAAAGTGAATATGGAGTACACAAAGGGTATGTGGGGGTTATATATTGTCGTCTTTCTTTTAACATTCAATAATGATACTAACGTTGATTAATGATGATTCATCGCAGAAAAGAAAGTTGGTGAGGGTACTTATGCGGTTGTTTACTTGGGTTGTCAACACTCTACTGGAAGAAAGATTGCTATTAAGGAGATCAAAACATCCGAATTTAAAGATGGTTTAGATATGTCAGCTATCCGTGAAGTTAAGTACCTCCAAGAAATGCAGCATCCGAACGTCATAGAACTAATAGACATATTTATGGCTTATGATAATTTAAATCTCGTTCTGGAGTTCCTACCAACTGATCTAGAGGTGGTAATAAAAGACAAATCAATACTGTTTACACCAGCAGATATT…	1-306aa	Cismowski MJ, et al. (1995) KIN28 encodes a C-terminal domain kinase that controls mRNA transcription in Saccharomyces cerevisiae but lacks cyclin-dependent kinase-activating kinase (CAK) activity. Mol Cell Biol 15(6):2983-92 PMID: 7760796
35	LEU3	ATTTTGAAGAAAATTGAAGAGGAACAGGAAATTGTTTTGGATAACAGTAATTTCACAAAAGAAAAAGTAAAACAACTCAGGAAGAGTGCTTTTGAGACGACAGAAATAGAACCGAGATCATACAAAACACTTCGAGGAGAACCTATTTCTTACAGTACCAACAGAAGACATACGGATTCTTCTCCTTTAACGCTCTTAAGCTCGTCGACAAACTTCGACCCTGTTCACTCAACAAACGTTATGACAGATGATCAACTTAAGTGCTTGCCAAAAAGCCTGGGCGACGTATATTTGTCAAGCAGCGATATTGCTGAGCTGTTTCAAGAATTTGCGACAAAATATCATCAATTTTTACCCGTCGTTGACCTTTCGAAAGGAGCAGAGCGAATTTATCACTTA…	104-886aa	Friden P and Schimmel P (1987) LEU3 of Saccharomyces cerevisiae encodes a factor for control of RNA levels of a group of leucine-specific genes. Mol Cell Biol 7(8):2708-17 PMID: 2823102
36	MAC1	ATGGCTATCAGAGACGCTATTTTAGTAGACTCTACATCGCAAAGTACAGAATACGAAAATGGTGCACAAATTGAAGGTGACTGCTGCAGCGCAATGAATCAACAGCCAATACTGTTTGTACGTGCCTCTGCTGTTAGAAAGGCAAGAATGATAAACGGAAAATTGCATATATTAATGGAGGAAGGTTTCACTGCTCATGAGCCTAAAGATATTAGCACATTTACCGATGATGGTAACAAATATATCACCGAAACGGAGTTTCTTAGGAAACACTCTCCCAAAGCTCCGGCAACAGGAACAATATCTCCGGACTCTACCAAGTCATCTTCTTCAAGTGAGAAGAAAGAGCGAAGCCGGCTTCAACAGGAGCCTATACGACATTTTTCAAACTGCTGTAAG…	42-417aa	Jungmann J, et al. (1993) MAC1, a nuclear regulatory protein related to Cu-dependent transcription factors is involved in Cu/Fe utilization and stress resistance in yeast. EMBO J 12(13):5051-6 PMID: 8262047
37	MBF1	ATGTCTGACTGGGATACAAATACTATTATTGGTAGCAGAGCAAGAGCTGGTGGTTCTGGCCCAAGGGCCAACGTTGCCAGATCTCAAGGCCAAATTAATGCTGCAAGAAGACAGGGGTTGGTTGTTTCCGTTGACAAGAAGTACGGATCAACCAATACGAGGGGTGACAACGAGGGTCAGAGGTTGACCAAGGTCGACCGTGAGACAGATATTGTCAAACCCAAGAAATTGGATCCA	1-79aa	Takemaru Ki, et al. (1997) Multiprotein bridging factor 1 (MBF1) is an evolutionarily conserved transcriptional coactivator that connects a regulatory factor and TATA element-binding protein. Proc Natl Acad Sci U S A 94(14):7251-6 PMID: 9207077
38	MBP1	ATGGAAACAAAAAGAAACAACAAGAAAGCCGAGGAAAATCAATTTCAAAGCAGCAAAATATTGGGAAATCCCACGGCTGCACCAAGGAAAAGAGGTAGACCGGTAGGATCTACGAGGGGAAGTAGGCGGAAGTTAGGTGTCAATTTACAACGTTCTCAAAGTGATATGGGATTTCCTAGACCGGCGATACCGAATTCTTCAATATCGACAACGCAACTTCCCTCTATTAGATCCACCATGGGACCACAATCCCCTACATTGGGTATTCTGGAAGAAGAAAGGCACGATTCTCGACAGCAGCAGCCGCAACAAAATAATTCTGCACAGTTCAAAGAAATTGATCTTGAGGACGGCTTATCAAGCGATGTGGAACCTTCACAACAATTACAACAAGTTTTT…	138-833aa	Koch C, et al. (1993) A role for the transcription factors Mbp1 and Swi4 in progression from G1 to S phase. Science 261(5128):1551-7 PMID: 8372350
39	MED1	ATGGTAGAAGGAGACTCTTATGTGGAGACTTTAGACTCCATGATTGAATTATTCAAGGATTACAAACCTGGTTCCATAACTTTGGAGAATATAACACGACTTTGTCAAACTTTGGGTCTCGAGTCCTTCACAGAAGAATTGAGTAATGAACTTTCAAGATTATCGACGGCATCTAAAATTATCGTGATAGATGTTGACTACAATAAGAAGCAAGACAGAATTCAGGACGTTAAACTCGTACTAGCATCTAATTTTGATAATTTTGACTACTTTAACCAACGAGATGGAGAGCATGAAAAAAGCAACATTCTTCTAAATTCCTTAACAAAGTATCCTGATTTGAAAGCTTTTCATAACAATTTGAAGTTTCTATATCTGTTAGATGCATATTCCCACATC…	1-566aa	Balciunas D, et al. (1999) The Med1 subunit of the yeast mediator complex is involved in both transcriptional activation and repression. Proc Natl Acad Sci U S A 96(2):376-81 PMID: 9892641
40	MED2	ATGGTAGTACAAAATAGCCCAGTTTCGTCTGTTCACACAGCCAATTTCTCTGAACGGGGGAGCAATACCAGAACAATGACGTATAAAAATAAGCTTACTGTTTGCTTCGATGACATCCTAAAAGTTGGAGCAGAAATGATGATGCAACAACAGTTAAAAAATGTACAACTAGATTCTTATCTCGTCAATGGTTTCAGTCAATCTCAGCAAAAATTATTGAAAGAGAAGGTTAAATTATTTCATGGAATTTTAGATGATTTAGAGACTTCTCTAAGCCAGAGTTCTTCATATTTAGAAACTCTTACTGCACTCGGAAAAGAAAAGGAGAAAGAAAGAGAGGAAGCTGAAAAAAAGAGGGCTGAACAAGAAAATATGAGGAAGGTTAGAGAACAAGAAGAA…	1-431aa	Kornberg RD (2005) Mediator and the mechanism of transcriptional activation. Trends Biochem Sci 30(5):235-9 PMID: 15896740
41	MED6	ATGAACGTGACACCGTTGGATGAATTGCAATGGAAATCTCCAGAATGGATTCAAGTTTTTGGTTTGAGAACTGAGAATGTTCTTGATTACTTTGCAGAATCACCATTTTTCGATAAGACGTCGAATAATCAGGTAATTAAAATGCAAAGGCAGTTTTCCCAGTTAAATGATCCTAATGCTGCCGTGAATATGACACAAAACATAATGACCTTACCAGATGGGAAGAATGGAAACTTGGAAGAGGAGTTTGCCTATGTGGATCCGGCAAGAAGACAAATCCTTTTCAAGTATCCTATGTATATGCAACTGGAGGAGGAATTAATGAAGTTAGATGGTACTGAATACGTATTGAGCAGCGTAAGAGAGCCTGACTTCTGGGTTATCAGGAAGCAAAGACGA…	1-295aa	Lee YC, et al. (1997) A transcriptional mediator protein that is required for activation of many RNA polymerase II promoters and is conserved from yeast to humans. Mol Cell Biol 17(8):4622-32 PMID: 9234719
42	MED7	ATGTCCAATGATCCTGGTAATGAGGTTAGCTCCTTGTACCCACCTCCACCCCCATACGTGAAGTTTTTCACACAGTCCAATCTGGAAAAATTACCAAAATACAAAGAAAAGAAGGCCGCAAGTGCGAAGCAGACGGCTCCAAATAACAGTAACGGCGGCAGTGAAGAGGAGATTACATGTGCGCTAGATTACCTAATCCCACCCCCCATGCCCAAAAATCAGCAGTACCGAGCGTTTGGGAGTATATGGCAGGTGAAGGACCAACTGCCCGATTTAGAGAGCATGGGACTCACCCAACTTTATAAGAAATCCACAGAAAACGAAAGCACAAATTATCAATACAAAATCCAAGAGCTACGCAAACTATTGAAATCCCTCCTGCTAAATTACTTGGAACTC…	1-222aa	Kornberg RD (2005) Mediator and the mechanism of transcriptional activation. Trends Biochem Sci 30(5):235-9 PMID: 15896740
43	MED8	ATGTCACAATCTACTGCATCACTGGTACCAGAGGGCAATCAAGGCTCCCTCCAAGAAGATGTTAGTTTTGATTTCAATGGTGTACCTGGCCAGGCTTTAGATGCCGTGCGCATGCGTTTGGCTCAATTAACTCATTCATTGAGGAGAATCAGAGACGAAATGTCCAAAGCCGAACTGCCACAATGGTATACACTCCAATCACAACTGAATGTCACATTATCCCAGCTCGTTTCTGTAACCTCCACTCTACAACATTTCCAAGAAACTTTAGACTCTACAGTGGTTTACCCTTTGCCTAAATTCCCAACCACCTCTCATGAAAGTTTGGTCACTACCCTTTTGAGGAAGAAGAATATTCCTGAAGTGGACGAATGGATGAAATATGTTAGGGAAACATCT…	1-223aa	Kornberg RD (2005) Mediator and the mechanism of transcriptional activation. Trends Biochem Sci 30(5):235-9 PMID: 15896740
44	MET4	ATGAAGCAGGAGCAGTCCCACGAAGGCGACTCATACAGCACGGAATTCATAAATCTCTTTGGCAAAGATACCGCAACACACCCTAGCAGCAACAACGGTGCTAATAATAATGGCATGGGGAGCACGAACTCGTTGGACCAGTTTGTGGCAACAGCCTCATCGTCATCTTCTCTGGTGACCAGCAGCGAGAATAGGCGCCCCCTAATAGGTGACGTTACCAATAGGGGCAACACTAACCTATATGACCACGCTGTCACGCCAGAAATACTCTTAGAACAGTTGGCCTACGTGGATAACTTCATACCATCTCTGGATAACGAGTTCTCTAATGTGGATTGGAATGTGAATACCACCCATAATAATGCAAACAATAATGGCGCGGACACTTTCAGCAGCATA…	1-672aa	Blaiseau PL and Thomas D (1998) Multiple transcriptional activation complexes tether the yeast activator Met4 to DNA. EMBO J 17(21):6327-36 PMID: 9799240
45	MSN2	ATGACGGTCGACCATGATTTCAATAGCGAAGATATTTTATTCCCCATAGAAAGCATGAGTAGTATACAATACGTGGAGAATAATAACCCAAATAATATTAACAACGATGTTATCCCGTATTCTCTAGATATCAAAAACACTGTCTTAGATAGTGCGGATCTCAATGACATTCAAAATCAAGAAACTTCACTGAATTTGGGGCTTCCTCCACTATCTTTCGACTCTCCACTGCCCGTAACGGAAACGATACCATCCACTACCGATAACAGCTTGCATTTGAAAGCTGATAGCAACAAAAATCGCGATGCAAGAACTATTGAAAATGATAGTGAAATTAAGAGTACTAATAATGCTAGTGGCTCTGGGGCAAATCAATACACAACTCTTACTTCACCTTAT…	1-644aa	Martínez-Pastor MT, et al. (1996) The Saccharomyces cerevisiae zinc finger proteins Msn2p and Msn4p are required for transcriptional induction through the stress response element (STRE). EMBO J 15(9):2227-35 PMID: 8641288
46	MSN4	ATGCTAGTCTTCGGACCTAATAGTAGTTTCGTTCGTCACGCAAACAAGAAACAAGAAGATTCGTCTATAATGAACGAGCCAAACGGATTGATGGACCCGGTATTGAGCACAACCAACGTTTCTGCTACTTCTTCTAATGACAATTCTGCGAACAATAGCATATCTTCGCCGGAATATACCTTTGGTCAATTCTCAATGGATTCTCCGCATAGAACGGACGCCACTAATACTCCAATTTTAACAGCGACAACTAATACGACTGCTAATAATAGTTTAATGAATTTAAAGGATACCGCCAGTTTAGCTACCAACTGGAAGTGGAAAAATTCCAATAACGCACAGTTCGTGAATGACGGTGAGAAACAAAGCAGTAATGCTAATGGTAAGAAAAATGGTGGT…	1-570aa	Martínez-Pastor MT, et al. (1996) The Saccharomyces cerevisiae zinc finger proteins Msn2p and Msn4p are required for transcriptional induction through the stress response element (STRE). EMBO J 15(9):2227-35 PMID: 8641288
47	MSS11	ATGGATAACACGACCAATATTAATACAAATGAGCGCTCTAGTAACACGGATTTTAGCTCAGCTCCCAATATCAAAGGTTTGAATAGCCATACTCAGTTGCAGTTTGATGCGGATTCTCGAGTTTTCGTTTCGGATGTAATGGCTAAGAACTCTAAGCAATTATTGTACGCCCATATTTATAACTATTTAATCAAAAACAATTACTGGAACTCTGCCGCAAAATTTTTAAGCGAAGCTGACCTTCCTTTATCTAGAATAAACGGATCTGCTTCGGGTGGGAAAACTAGCTTGAACGCCAGCCTGAAGCAGGGATTAATGGATATTGCATCTAAGGGTGACATTGTTAGTGAAGATGGGCTATTACCTTCGAAAATGCTGATGGACGCTAATGACACGTTT…	1-758aa	Gagiano M, et al. (2003) Mss11p is a transcription factor regulating pseudohyphal differentiation, invasive growth and starch metabolism in Saccharomyces cerevisiae in response to nutrient availability. Mol Microbiol 47(1):119-34 PMID: 12492858
48	NDT80	ACACCGTCGAGTGTCAATTCCTCACAAAACAGCACAAAAAGAAAAATGCCATCAATGGCGCAGCCGTTAAATGAAAGTTGCTTAAATGCAAGACCTTCGAAAAGGCGATCCAAAGTGGCGCTAGGTGCACCGAACTCTGGGGCCTCCATCTCGCCTATCAAATCTCGTCAATCCACACCAATGGAAGCTTCGAAGGAAAATGAGGATCCGTTCTTCAGGCCAAATAAAAGGGTGGAGACTCTTGAACATATCCAGAACAAACTGGGTGCTTTGAAAAATCAATGTCCAGATTCCTCTCTGAAATATCCGAGTTCATCTTCAAGAGGTATGGAAGGGTGTTTAGAAAAGGAGGATTTAGTTTACTCAAGTAGTTTTTCTGTTAATATGAAGCAAATCGAA…	341-627aa	Xu L, et al. (1995) NDT80, a meiosis-specific gene required for exit from pachytene in Saccharomyces cerevisiae. Mol Cell Biol 15(12):6572-81 PMID: 8524222
49	NUT2	ATGAATGGAAACAGCACTAACAATGAACAATTGCAGCAAGAACTGGCCACTACTCAAGACCAAGTGGCTTCGATTATTGAGTCCTTCGTTGAATTAGGTGTCTCGATATATGATTTTCCTGGTACTCCAGAAGCCACCAAGGGAATGATCACCAACTTGCAAAGAAATGTGGATCGCTTGTACAAGCTGAACGTGAGAAGCAACGATCCTCAATCCAGCTTGTCTAAGGTGGACATTCCCTTGGAAGTTGTTCAATACATTGAGGACGGTAGAAATCCAGATATTTACACAAGAGAGTTCGTGGAAGCCATAAGAAGATCCAACCAATATCAAAGAGGCAAGATGCATGGATTGAAGCAATTAAGAGATTCACTTGCTGACAAGATTGTGGATGAATTT…	1-157aa	Gustafsson CM, et al. (1998) Identification of new mediator subunits in the RNA polymerase II holoenzyme from Saccharomyces cerevisiae. J Biol Chem 273(47):30851-4 PMID: 9812975
50	OAF1	CTACTAACAGAGAGAGAGGTGAATGAATCAGGCAAGAGATCAGCAAGTCCGATCAATACAAACAATGCTAGCGGGGACAGTCCTGATACCAAGAAGCAGCATAAAATGGAACCTATATATGAACAAAGTGGTAACGGGGATATAAACAATGGTACCAGAAATGATATTGAAATCAACTTGTATAGAAGTCATCCAACCATGATCATGAGTAAAGTCATGAAAAGAGAAGTTAAGCCGTTATCTGAAAATTATATTATAATTCAGGACTGTTTTCTAAAAATCCTGGTCACTTCAGTGTTCCTTGACACTTCAAAGAACACGATGATACCGGCATTGACGGCAAACGCGAATATTACAAGAGCCCAGCCTAGCGTAGCAAATAACCTTTTGAAATTGAAG…	129-1047aa	Karpichev IV and Small GM (1998) Global regulatory functions of Oaf1p and Pip2p (Oaf2p), transcription factors that regulate genes encoding peroxisomal proteins in Saccharomyces cerevisiae. Mol Cell Biol 18(11):6560-70 PMID: 9774671
51	PDC2	TTAGACGAAGAGTTACCCAAAACCCCAAAAGTCTGGACATTTGAAGAGAGGGATGTATTGAAGGCTTATTTCTCCAAAATTCCTCCAAAGGATTTATTCACTTTAGATGAAGCGTTTCTCTCCTACAACCTACCGTTGGATTATGCTCAATATGAAGCAAGTAGCATTCAAAGGCGTATAGAGGTGGCAACTGTCATGCTGTGCTCCAATTTAGATGGCTCTGAAAAGTTAAAACCTGTTGTCGTGGGCAAATATGATAGTTACAAATCATTCAGGAATTATTTCCCCAATGAACCGAATGATCCTGTGTCACAATCAATGTTGGGTACTAAGATGGCTAAGAAATTTGATATCTCATACCATAGTAACAGGAAAGCATGGCTAACGAGCAATCTTTTC…	139-925aa	Raghuram V, et al. (1994) PDC2, a yeast gene essential for synthesis of pyruvate decarboxylase, encodes a novel transcription factor J Genet 73:17-32
52	PDR1(1)	CTTAAGCGATGGGAACCCAAAGTGAGGACCAAAGAATTAGCAACAACGAAATTTTACCCTAATAAATCAATAGAAACTCAATTGATGAAAAACAAATACTGTGATGTGGTACATTTGACAAGATATGCCGCTTGGTCAAACAATAAGAAGGACCAAGATACTTCTAGTCAACCTTTGATCGACGAAATCTTTGGTTTGTACTCTCCTTTCCAATTTTTGTCACTTCAAGGTATTGGTAAATGTTTCCAAAATTATAGATCCAAATCCAAATGCGAGATTTTTCCCAGGACCGCCAAGGAAACCATATACATCATGTTAAGGTTTTTCGACGTTTGTTTTCATCACATCAACCAAGGCTGTGTCTCCATAGCTAATCCCCTGGAAAACTACCTACAGAAA…	204-1068aa	Akache B, et al. (2004) Complex interplay among regulators of drug resistance genes in Saccharomyces cerevisiae. J Biol Chem 279(27):27855-60 PMID: 15123673
53	PDR1(2)	CTAGATAATCAATATTACTTCAAACTGATGAACGACCTGATACAGACTCCAGTCTCTCCGAGTGCGACGCATGCTCCTGATACTTCCAATAATCCTACTAATGATAATAATATTCTCTTTAAAGATGATTCCAAATATCAAAATCAACTGGTTACGTATCAAAATATTCTGACAAATTTGTACGCTCTGCCGCCTTGTGATGACACTCAGCTCTTGATTGATAAAACGAAGTCGCAGTTGAATAACCTGATTAACAGTTGGAATCCCGAAATAAACTACCCCAAGCTTTCCAGTTTCTCTCCTCGCCCACAAAGATCGATAGAAACGTATCTTTTAACCAACAAGTATAGAAATAAAATACACATGACGAGGTTCTCCTTTTGGACAGACCAAATGGTT…	87-976aa	Akache B, et al. (2004) Complex interplay among regulators of drug resistance genes in Saccharomyces cerevisiae. J Biol Chem 279(27):27855-60 PMID: 15123673
54	PDR3	CTAGATAATCAATATTACTTCAAACTGATGAACGACCTGATACAGACTCCAGTCTCTCCGAGTGCGACGCATGCTCCTGATACTTCCAATAATCCTACTAATGATAATAATATTCTCTTTAAAGATGATTCCAAATATCAAAATCAACTGGTTACGTATCAAAATATTCTGACAAATTTGTACGCTCTGCCGCCTTGTGATGACACTCAGCTCTTGATTGATAAAACGAAGTCGCAGTTGAATAACCTGATTAACAGTTGGAATCCCGAAATAAACTACCCCAAGCTTTCCAGTTTCTCTCCTCGCCCACAAAGATCGATAGAAACGTATCTTTTAACCAACAAGTATAGAAATAAAATACACATGACGAGGTTCTCCTTTTGGACAGACCAAATGGTT…	87-976aa	Kean LS, et al. (1997) Plasma membrane translocation of fluorescent-labeled phosphatidylethanolamine is controlled by transcription regulators, PDR1 and PDR3. J Cell Biol 138(2):255-70 PMID: 9230069
55	PHO2	ATGATGGAAGAATTCTCGTACGATCACGATTTTAACACACATTTTGCTACAGATTTGGATTATTTGCAACATGACCAACAACAACAACAACAGCAACAACATGATCAACAACATAATCAACAGCAACAACCACAACCACAACCAATTCAAACTCAAAACCTGGAGCACGACCACGACCAACATACTAATGATATGAGTGCTTCATCGAATGCATCAGATAGTGGACCTCAAAGGCCCAAGAGGACTCGCGCAAAGGGTGAAGCACTAGATGTGCTAAAGCGTAAATTTGAAATAAATCCAACACCCTCTTTGGTAGAAAGAAAGAAAATATCAGATCTGATAGGAATGCCTGAAAAAAACGTCAGAATTTGGTTTCAGAACAGAAGAGCTAAATTGAGG…	1-559aa	Liu C, et al. (2000) Regulation of the yeast transcriptional factor PHO2 activity by phosphorylation. J Biol Chem 275(41):31972-8 PMID: 10884387
56	PHO4	ATGGGCCGTACAACTTCTGAGGGAATACACGGTTTTGTGGACGATCTAGAGCCCAAGAGCAGCATTCTTGATAAAGTCGGAGACTTTATCACCGTAAACACGAAACGGCATGATGGGCGCGAGGACTTCAACGAGCAAAACGACGAGCTGAACAGTCAAGAGAACCACAACAGCAGTGAGAATGGGAACGAGAATGAAAATGAACAAGACAGTCTCGCGTTGGACGACCTAGACCGCGCCTTTGAGCTGGTGGAAGGTATGGATATGGACTGGATGATGCCCTCGCATGCGCACCACTCCCCAGCTACAACTGCTACAATCAAGCCGCGGCTATTATATTCGCCGCTAATACACACGCAAAGTGCGGTTCCCGTAACCATTTCGCCGAACTTGGTCGCT…	1-312aa	Ogawa N and Oshima Y (1990) Functional domains of a positive regulatory protein, PHO4, for transcriptional control of the phosphatase regulon in Saccharomyces cerevisiae. Mol Cell Biol 10(5):2224-36 PMID: 2183025
57	POG1	ATGAAGCAGGAGCCACATAGACAATCCGAAGAAAAAGAGAAGCCGAAAGGACCAATGGCTGTTGAACGAGAGCAGCATACCTCATTATCTTCTGGTACAACCGTGACAGCTAGTACAGGAGACGAGAGTACCAACAGTAGACCAGTGGAATCATCGCAAACAGAAAAGTCTCTATCGCTTCGAATAAGAATATTAAAACAACTTGGGTTTGACGATATTCAAGAACTAAATGCATGCGACACTGGCCTAGTGGAGCAATTTTTAAACGTACGATTGATAAACGACACAAAAGAACTAGAAAAGATACGCGAGTCAAATCTTGCGAAACTAAACCAGATTATTGATAAATGTATGGAAAGTGATAAAATAAGTGATTCGACATTAAACAAGATTCTTGAT…	1-351aa	Horak CE, et al. (2002) Complex transcriptional circuitry at the G1/S transition in Saccharomyces cerevisiae. Genes Dev 16(23):3017-33 PMID: 12464632
58	PPR1	CCCACGAAAATACGAGGAAATATACCTGCTACAAGTGATGATGAACCTTTTGATTTGAAAAAGTACAGTTCAGTTTCATCTTTGGGAGAAGAGGGAATATTGCCACATAATGGCTTATTGGCGGATTATTTGGTTCAGAAAGGGAATTCTATGGCATCCTCAGCTATAACGAGCAAGTCTATGGCAAGCCCACAGACTATAAATGTACAACGCAAGGAATTTCTGGTAAACTCAAAAAAACAAGATGGTAGCGCTTTATTACCCGAGACAGGCAGCCCTATGACTTCAGATGCAAGAGCGGAAGAGCTACGCCGATGTAATAAGGAGATCAGTGCGCTGGGCACGATGAGAGAAAGTAGTTTTAACTCTTTTTTAGGAGATTCATCGGGTATTTCCTTT…	98-904aa	Flynn PJ and Reece RJ (1999) Activation of transcription by metabolic intermediates of the pyrimidine biosynthetic pathway. Mol Cell Biol 19(1):882-8 PMID: 9858611
59	PUT3(1)	AGACCAGTGAGTGTACGTGGTAAGGATAACAGCGATGATGACGAGAGGCATATAAACAATGCACCCTCAAGTGACACATTGGAAGTATCCAGCGCTCCGGCGGCTCCTATATTTGACCTCATGTCCAATAGTAACACTGCGTCCGATAACGATAACGACGATGACAACAGCAACAGAATCACAAATAATAGGAGCTATGATCATAGTTTGGAAAAATACTACAAAAAGGCCATCAGCATCTTTAAACAACCAGCTAATGCTAATGGCGAAAATGGCAACGGTGCCAATGGTCATGAGGATGATGATGAAGATGATGAAGAAATATCAACAAATTTTGCTCAAAGAAGTGGTAGGCTCATAGAATCTCACAATGGATTCCATTATTTTGTTGGATCTTCT…	100-651aa	des Etages SA, et al. (1996) Functional analysis of the PUT3 transcriptional activator of the proline utilization pathway in Saccharomyces cerevisiae. Genetics 142(4):1069-82 PMID: 8846888
60	PUT3(2)	TCTCTGTGGAGTTTATTACAGAATAGTATGCTTGCTATGTTTAGTTATATGGACAGAGAGTATCTTTTTACTTCTTCTTGTACTTTATTACTATTCAACACTGCTTTTGGTATTCATGAACAAACACTATATCATTTGGATCATTCTCTGGAAATTTTCACACAAATGAGAAACTTAGGCAACATTCCAGCAGGCTTAAGAAGAGCACAATTATTAACATTAATGGCAAATTTGGATTTCCACGGCATAATGAATGACTTGATTACTAAATATAACGATATTTTGAAATTTGATTCTATGAATTGTGAAAACGATAACATAGTAGAAGATAGCAATGAACCCAAAAGAGAAACCGAAAAGTGTAAACCTCACAAAGATGGCGATCGCATTGACCCTTCA…	698-979aa	des Etages SA, et al. (1996) Functional analysis of the PUT3 transcriptional activator of the proline utilization pathway in Saccharomyces cerevisiae. Genetics 142(4):1069-82 PMID: 8846888
61	RDS2	TCCTCTCTTGTAAATGATACAACCAGCTTGCTGCTTCCGCAACAACCTGTATTTGTGTCCGAGAATGTTGGTTCGGAATTCAGTTCTTTGAATGAATTTCTTTCTATGCTAGAAAATCCTCTATTGACTCAAACATCACTAAGTTCCAGCAGTGCGAGCAATGTTCATTTGGAAAATGGCTCACAAACCACACAATCGCCATTAGAGTACCAAAACGACAATCGTAGGGATGAAATAGGAGTGGCAAGACAAGAAAATAGGTCGCCTACTATTATGTCAGGTTCTTCCAATAGTATCTCGAAAGGGGATAAACAAGATCAAGAAAAGGAAGAGTCTCGAATTCTAGCGAATGCAAACGAAAACAGTGCACCGACACCGAAGGAACAATTCTTTTTAACA…	107-446aa	Turcotte B, et al. (2010) Transcriptional regulation of nonfermentable carbon utilization in budding yeast. FEMS Yeast Res 10(1):2-13PMID: 19686338
62	RGM1	GACGTTGATTTGATGTCCTTACGTAGACTGCAGCAGTCCGCAAATAGCACTGCGAACGACCCTAACGCAACAAGAATGTTCCCGCAATTACGCCCATATGGAATTGTTGTCCAGCCCGCGCCTGTTCCATACAATCTGCCCATATCAACTCCTGCTAGCCCACAAGACACTATATCTCTTTACGCACCACCATACTTCCCTCATCCTATGCCATCTGCTCCCATACCATTGCCGCATCAGCCTCCTCCACTACCAATATACAGCTATATGCAACCACTCTTCCTGAACCACACTCCCATACAAAACCACAACATTGTAGAGCTCCCTCCAGATAGCAGTGACACTCCAGCATCGCCGTCTAAGGTGCAAAGTTTTGACCAGGCCAAGGACGCTTCACCA…	75-211aa	Estruch F (1991) The yeast putative transcriptional repressor RGM1 is a proline-rich zinc finger protein. Nucleic Acids Res 19(18):4873-7 PMID: 1923755
63	RGT1	TATACGAGGAGCACCAGCCATCCAAGGACTAACGAAATACAAGACCACAATAACTCAAGGTCGTATAATACGTTTGATAATAGTAACAATACCCTGAATAATAATACGGGCAATAGCGGCGACAACGGTATAAACAGTAACACAGTTCCAAGTACCCCTTCGAGATCTAATTCAGTTTTATTGCCCCCACTGACACAGTACATTCCCCAGGCTGGTGGCATTCCTCCTAGTTTCCAAAATCCAGCGATACAATCAACTATGCCCGCGGGTAATATTGGCCAACAGCAGTTTTGGAAAGTGCCCTACCATGAGTTTCAACACCAAAGAAAAGGATCTATCGATTCTTTGCAAAGTGATATATCGGTAAGAACATTAAATCCCAACGAGCAGTTGTCTTAT…	91-1170aa	Ozcan S, et al. (1996) Rgt1p of Saccharomyces cerevisiae, a key regulator of glucose-induced genes, is both an activator and a repressor of transcription. Mol Cell Biol 16(11):6419-26 PMID: 8887670
64	RLM1	ATGGGTAGACGGAAGATTGAAATCCAGAGAATTTCTGATGACAGAAATAGGGCTGTCACGTTTATAAAACGTAAAGCTGGCCTTTTTAAGAAGGCCCATGAACTATCCGTTCTTTGTCAAGTAGACATAGCCGTCATTATACTGGGGTCCAATAACACGTTCTATGAGTTTTCCTCTGTGGATACGAATGATTTAATCTATCACTACCAAAATGACAAAAACTTGCTTCACGAAGTGAAAGATCCTTCCGATTATGGAGACTTTCACAAAAGTGCATCCGTTAACATAAATCAAGACCTACTCAGGTCGTCTATGTCAAATAAGCCTTCGAAATCAAATGTTAAAGGAATGAACCAGTCAGAAAATGATGATGATGAGAACAATGATGAGGACGACGAT…	1-676aa	Dodou E and Treisman R (1997) The Saccharomyces cerevisiae MADS-box transcription factor Rlm1 is a target for the Mpk1 mitogen-activated protein kinase pathway. Mol Cell Biol 17(4):1848-59 PMID: 9121433
65	ROX3	ATGGCTTCTAGAGTGGACGAAACTACAGTCCCCTCATACTACTATTACGTGGATCCGGAAACTACATATACGTACCAACAACCAAATCCTCTACAGGACTTGATATCGGTGTATGGCTTGGATGACATCTCCAGGCAAGTGGCAAGAACAAATTTGGACGGCACTAAAGCCGTGAAGCTAAGAAAATCTTACAAGAACCAGATAGCAGATCTTTCAGGTAAATTCTCCACCATACCGACCAGAGAAAATGGTAAAGGTGGTCAAATAGCACATATTCTTTTCCAAAATAACCCAGACATGATGATACAACCACCTCAGCAGGGTCAAAACATGTCAGAGCAACAATGGCGCGAACAGCTGCGCAATAGAGACATAGCATTGTTTCAGCCTCCAAATTTC…	1-220aa	Gustafsson CM, et al. (1997) Identification of Rox3 as a component of mediator and RNA polymerase II holoenzyme. J Biol Chem 272(1):48-50 PMID: 8995225
66	RPI1	ATGTACTTGGAATATCTTCAACCGAAGTTGAACCTAATGGATGAGTCTAGCACTATAAGCAAAAATTTCCCTGATTATTCACCAAATTTAAACACACCCATTACTTCAAATTTTAATGAAGAAACGGGTTCGGACTGCTCTTTAGTTACTCCAAGAATAATTTCCAGTTCAAATTCGAATTCGAACTCCAATTCTAATTCGAACTCCAACTCCAACTCAGGCTCTATTGACGAAAATGAGCTAAACAACTCTAATTCATCCTCCTCGTCTGCAAGACAGATAAGGAAAAAATGGAAAGAGCCTGAGGATATAGCATTCATTACTACAATAATGAATAATTCTCAATTACTAACATTCGTAGAATATTTCAAGCCTATGAAGAATTTTTGGAAAAAAATT…	1-407aa	Sobering AK, et al. (2002) Yeast Rpi1 is a putative transcriptional regulator that contributes to preparation for stationary phase. Eukaryot Cell 1(1):56-65 PMID: 12455971
67	RPN4	ATGGCTTCTACGGAACTTAGCCTAAAAAGAACCTTAACGGATATTTTAGAAGACGAGTTGTACCATACTAATCCAGGTCACAGTCAGTTTACGAGTCATTATCAAAACTATCATCCAAATGCTAGTATTACTCCATATAAGTTGGTGAATAAGAACAAGGAAAACAACACTTTTACGTGGAATCATTCATTACAACACCAGAATGAATCGAGTGCAGCTTCGATACCCCCACAACAAACCTACCATTTCCCGATATTCAACAAATACGCGGATCCTACTTTAACTACCACCACCTCTTTTACGACTAGTGAAGCAACGGCCAACGATAGACAGATTAATAATGTCCATCTCATACCAAACGAGATTAAGGGTGCTAGCGAAACCCCATTGCAGAAGACC…	1-531aa	Mannhaupt G, et al. (1999) Rpn4p acts as a transcription factor by binding to PACE, a nonamer box found upstream of 26S proteasomal and other genes in yeast. FEBS Lett 450(1-2):27-34 PMID: 10350051
68	RSC3	TCCTTGGAAAGTAAGCCAGTCACTTCTGCAAACGAATCTTCTACTCCACTCAATTGGGTTCAAGGCCCTGCAATTTTTCATATGCTAACCTCTCCTTACACACAAGATGAAATCATCAATCATGAAATGAATTTCTTGAAAGGCAGACTACTGGAATTGCAAGAAATTACAGGTAAGAAAATTACGGGAGTAAATCTTGATCTCAAGCAGGATTCCTCAGCGCAAATGCAGTCTTCACACTCCAATAGAAACCAAGAGGAGTTTTTGACAATTAAGAAAAGAAAACTGAGTGAAGACGGCGTTACGGACGGGGACGGTAAGCCAATTCCAGAGAGTGAAAGAAGACCTCATCTTAATGAATTTAAGGATTTAGATCCTCAATTTTTGGATACTAATAAA…	140-885aa	Neely KE and Workman JL (2002) The complexity of chromatin remodeling and its links to cancer. Biochim Biophys Acta 1603(1):19-29 PMID: 12242108
69	RSP5	ATGCCTTCATCCATATCCGTCAAGTTAGTGGCTGCAGAGTCATTATATAAGAGGGACGTATTCCGTTCCCCGGATCCGTTTGCTGTTCTGACTATTGATGGTTACCAAACCAAATCTACATCCGCAGCGAAGAAAACGTTAAATCCCTACTGGAATGAGACTTTCAAATTCGACGATATCAATGAAAATTCTATTTTAACCATCCAAGTCTTTGATCAAAAGAAATTTAAAAAGAAGGATCAAGGGTTTCTTGGCGTGGTTAACGTCCGCGTGGGTGATGTTTTGGGCCATTTGGATGAAGATACTGCTACATCGAGTGGTAGACCTCGCGAAGAAACTATTACTCGTGATTTAAAAAAATCTAATGACGGAATGGCCGTCAGCGGTAGGTTGATTGTT…	1-809aa	Somesh BP, et al. (2005) Multiple mechanisms confining RNA polymerase II ubiquitylation to polymerases undergoing transcriptional arrest. Cell 121(6):913-23 PMID: 15960978
70	RTG1	ATGAGCAGCATTCCAGCTGGCACTGATCCTGGGTCCTGCGGTGCTAATTTCAAGAATGACCGCAAGCGCAGAGATAAGATCAACGACCGTATTCAAGAACTATTGAGTATCATTCCCAAAGACTTCTTTAGAGATTATTACGGCAATTCTGGTAGCAATGACACGTTAAGTGAATCCACTCCCGGTGCGCTTGGGTTGTCCAGCAAGGCCAAAGGTACAGGGACCAAGGACGGAAAGCCCAACAAGGGCCAAATTCTCACACAGGCGGTAGAGTACATATCACATCTACAAAATCAAGTGGACACACAGAACAGAGAGGAGGTGGAACTGATGGTGAAGGCCACTCAGTTGGCCAAGCAGACAGGCACCATTGTCAACGATATAAACTTAGAGAACACC…	1-177aa	Kos W, et al. (1995) Expression of genes encoding peroxisomal proteins in Saccharomyces cerevisiae is regulated by different circuits of transcriptional control. Biochim Biophys Acta 1264(1):79-86 PMID: 7578261
71	RTG3	ATGATGAACAATAACGAAAGTGAGGCTGAGAACCAACGTCTACTGGACGAATTAATGAACCAGACAAAAGTCCTCCAGGAAACTTTAGATTTTTCGTTAGTGACACCCACTCCACACCACAATGATGATTACAAGATACACGGAAGTGCCTACCCAGGTGGTGAGACTCCTGCCCAACAGCATGAAAAACTCTCATACATCAATACGCACAACTCTAACGATAATAATAACTTAATGGGCAGTCAAGCGAGGTCCAATTCACAAACTCCTACAGCTTCGACCATATATGAGGAAGCAGAATCGCAATCGTCTTACCTGGATGATATGTTTAGAACAAGCCAAGGCGGTAGACCTGTCACTCAAAATTCCATATCTTCCATAGGGCAGGGTCCCTTGAGA…	1-486aa	Crespo JL, et al. (2002) The TOR-controlled transcription activators GLN3, RTG1, and RTG3 are regulated in response to intracellular levels of glutamine. Proc Natl Acad Sci U S A 99(10):6784-9 PMID: 11997479
72	SFP1(1)	ATGGATTTTACAACAATGACTATGGCAAGCAATATGGCTACTAGTACTACTACGACGGCTACATCGGCACATGCATCTATAAATTCGTCATCAAACTTTAATATTGATATTGATTCGAACCAGAATACTCCTTCCATTTTGATAAATAACAATTCGGATTCTTCTAATGGAAAAAACACAGATTTTAACGGCGTCAATAATATTCACCAAAAAAATATCATGAATAATACAAATAATGTTCATTTGTACTCTCCAAATATAATGGACCAAACGCTACTAACTCCACAGGACATTGCCAAGTTACGGAGAGAATCAATAGCCCATTCTCAAGGGATGGGTGGTGTTTCATGGGGATCCATTAGTGTTGGTTCTTGGTTAAGAGATGAAATTATTAGCCGT…	1-168aa	Jorgensen P, et al. (2004) A dynamic transcriptional network communicates growth potential to ribosome synthesis and critical cell size. Genes Dev 18(20):2491-505 PMID: 15466158
73	SFP1(2)	ATATCCACGTCTCCTAACACTACCAATATGTCACAAATACCGATGAACTCTGCTGGTAACACTAGTTCATCAGTTCGTATGACAAATAATACCTCTTCTGCCAACTATAACCTGCAGAATAACATGGCCGCTAATACAAAAAATGCAGGTCATAAGACTAATACTATGCAGGCTCATAGCAGCAATGCAACTAATAACACCTCCATTAATAATATGCATGCCAATCTTCAGAGCAACATGGATTCCAACTCCACAATACGACAATCTCAGCATCCTCACCATCAGCAGAATATAATACAACAACAGTTGCAATCGAATTCTGTAAATCATACATCAGGGGCTGTACCCACACCGAGTGTAATGGGTTCAGCAACTGCGTCGTCCACAACTGCAAATCCA…	225-595aa	Jorgensen P, et al. (2004) A dynamic transcriptional network communicates growth potential to ribosome synthesis and critical cell size. Genes Dev 18(20):2491-505 PMID: 15466158
74	SGF29	ATGGACGGATATTGGGATGTTGTAGTGTCGTCCTTGCAAGACATATACAATGCCAACGAGGTCATTCCCTTTGATGATGAGCTGCAAACAAAAAAACTAAATTTCCTTAATATGTCAAAGGATCAGCTGCAATTGCATCTCAACACTTTCCAAGAACACATGGAAAACGTCAACAGAGTGCACCGAATCCTTGACAATGTACGTTCCAATTTGTCGTTGATGTTGAATCAGTCACGAGAGGAAAAGAGTGAGGAAAATACTGAAGATGCAGAAGAAGGAGAAGGGACACGCATGGCATTGTCGCAGGGCAAGAAAGCTGTGGGGAAAGTTGGCAGATCGTACTGGACCAGCGAATACAACCCAAATGCACCTATTTTGGTGGGCTCAGAGGTTGCCTAT…	1-259aa	Sanders SL, et al. (2002) Proteomics of the eukaryotic transcription machinery: identification of proteins associated with components of yeast TFIID by multidimensional mass spectrometry. Mol Cell Biol 22(13):4723-38 PMID: 12052880
75	SKS1	ATGCTGTCAGACTGCTTGCTGAACAATTTCAGAATAACGGCTCAAATAGGGTCGGGTGCGTATGGACTAGTGTTCCATGTGGTGGATATACTGACGAGCCGTGAATATGCAGTGAAAACGGTCTTCAAATCCTCCTCGATGGATGAGTTTTATAATAAGAACGGTTTGAACAACAACTCTCAAGTGGCGCGAACCACTCTTCTGCAAACGCAACTGTATCATTTTTTCAAAAGTTTCCAAAAAAAATTGTTCTTACCTTCCGTTGATCTAGACTCGATATTACAGTTGACTGAGAATGAACTAAATAGGCTACCACACTACAGGGAGATTGCCTTCCAACTAAGAGTGCAGTCTCACGGCAATATCGTGAAGATTCACCAAGTTTTAGAATCTTCTATT…	1-502aa	Vagnoli P and Bisson LF (1998) The SKS1 gene of Saccharomyces cerevisiae is required for long-term adaptation of snf3 null strains to low glucose. Yeast 14(4):359-69 PMID: 9559544
76	SMP1	ATGGGTAGAAGAAAAATTGAAATTGAACCTATCAAAGATGATAGAAATCGTACAGTTACTTTCATAAAGCGAAAAGCAGGACTATTTAAAAAGGCTCATGAATTGTCAGTACTTTGCCAAGTAGACATTGCTGTCATTATTTTAGGATCCAATAATACATTCTACGAATACTCTTCTGTTGATATGAGTAACCTGCTTAATGTTCATCAAAACAACACTGATCTTCCTCATAATATCATAGAACCATCTGATTATGGTGACTATGTGAAAAAACCACGTGTTGTTCTGAATGAAAGGAAGCGCAGGCGAAGAAGAGCAACCGTGTTGCAACCAGCTTCCCATTCTGGGAGTTGTACAGTTTCGAGTCAAGATTCCTCCAGTGTACAAAACAATGGGAAT…	1-452aa	Dodou E and Treisman R (1997) The Saccharomyces cerevisiae MADS-box transcription factor Rlm1 is a target for the Mpk1 mitogen-activated protein kinase pathway. Mol Cell Biol 17(4):1848-59 PMID: 9121433
77	SNF11	ATGAGCAGTGAAATTGCCTACTCGAATACGAACACCAACACTGAAAACGAGAACCGCAATACTGGCGCTGGCGTAGATGTAAATACAAATGCAAATGCAAATGCAAATGCAACTGCAAATGCAACTGCAAATGCAACTGCAAATGCAACTGCAGAGCTGAACCTCCCCACGGTCGATGAGCAAAGACAGTATAAGGTACAACTGCTATTGCATATCAACAGCATATTACTTGCTAGAGTTATTCAGATGAATAATAGTTTACAAAACAATCTACAGAACAATATAAATAATAGCAATAACAATAACATCATCAGGATACAGCAACTTATATCTCAGTTCCTTAAAAGGGTTCATGCCAATCTTCAATGCATATCTCAGATAAACCAAGGAGTGCCCTCA…	1-169aa	Treich I, et al. (1995) SNF11, a new component of the yeast SNF-SWI complex that interacts with a conserved region of SNF2. Mol Cell Biol 15(8):4240-8 PMID: 7623818
78	SNF12	ATGTCCAAAGTAATGAAACCCAGCAACGGAAAAGGTTCTAGAAAGAGTTCAAAAGCAGCCACACCTGATACTAAAAATTTCTTTCATGCAAAGAAAAAGGATCCGGTGAACCAAGATAAAGCAAATAATGCTTCTCAAATTACGCCAACAGTGCCACATTCTCATCCATCAGATATGGTTATCCCTGACCATTTAGCCGAATTGATTCCTGAGCTGTATTCTTTCCAACAACTGGTGGATTCCGAGAAAAGATTAGATCATTTTATTCATCTGCGAAACTTACATATGAAGCGAATGGTTGCGCAGTGGGAGAGGTCAAAGCTATCCCAAGAGTTTCTTTATCCTCATTTAAATTTTCCAAATGTAAAATTTCTCCGAATCTTCATTTCAAATGTTAGT…	1-566aa	Miller ME, et al. (1996) Adenovirus E1A specifically blocks SWI/SNF-dependent transcriptional activation. Mol Cell Biol 16(10):5737-43 PMID: 8816487
79	SNF6	ATGGGTGTCATCAAGAAGAAAAGATCGCACCATGGAAAGGCTTCGCGCCAACAATACTACTCTGGGGTACAGGTTGGGGGAGTAGGCAGCATGGGCGCCATAAACAATAACATCCCGTCGTTGACGAGCTTCGCGGAGGAAAACAACTATCAGTACGGATACAGCGGCTCCAGTGCCGGCATGAATGGCAGATCGCTTACGTACGCGCAGCAACAGCTTAATAAGCAAAGACAGGACTTCGAACGTGTACGACTTAGACCAGAACAGCTCAGCAATATCATACATGACGAGAGCGACACGATATCGTTCCGATCCAACCTTTTGAAGAACTTTATAAGCTCGAACGACGCATTTAACATGCTGAGTTTGACCACGGTACCGTGCGACAGAATTGAGAAG…	1-332aa	Laurent BC, et al. (1991) Functional interdependence of the yeast SNF2, SNF5, and SNF6 proteins in transcriptional activation. Proc Natl Acad Sci U S A 88(7):2687-91 PMID: 1901413
80	SRB4	ATGACAACGGAAGATCCAGATTCAAATCACTTAAGTTCCGAAACTGGCATTAAATTGGCATTGGACCCGAACTTAATTACATTGGCACTAAGTTCTAATCCAAACTCTAGCCTTCATTCACCAACGTCTGATGAACCCGTACCTGAATCTGCAGGAAAAGCAGATACTAGTATTCGACTAGAAGGTGATGAGTTAGAGAATAAAACTAAGAAAGACAATGATAAGAACTTAAAATTTTTGAAGAATAAAGATTCTCTAGTCAGTAATCCACACGAAATTTATGGCTCCATGCCGTTGGAGCAATTGATCCCAATCATCTTAAGACAGCGTGGTCCAGGCTTTAAATTCGTTGATTTAAATGAAAAAGAATTGCAAAATGAGATTAAGCAGCTTGGTAGT…	1-687aa	Takagi Y and Kornberg RD (2006) Mediator as a general transcription factor. J Biol Chem 281(1):80-9 PMID: 16263706
81	STP1	GTGCTGTACCCCAAAGGTGTTAAACCACAAGACCGTAACAAGTCGTCCGGCCATTGCGCTCAATGTGGTGAATACTTTTCCACCATTGAAAATTTCGTTGAGAATCACATTGAGTCTGGGGACTGTAAAGCTTTACCGCAGGGGTATACCAAGAAAAATGAAAAAAGATCTGGAAAATTAAGGAAGATCAAGACATCTAATGGTCATTCTAGATTCATATCCACTTCGCAAAGTGTTGTAGAACCTAAAGTACTTTTCAACAAGGATGCCGTAGAGGCTATGACCATAGTGGCTAATAACAGTTCGGGCAATGATATTATATCCAAGTACGGAAACAACAAATTAATGTTAAACTCGGAAAACTTTAAAGTCGACATACCCAAGAGAAAGAGAAAATAT…	224-519aa	Jorgensen MU, et al. (1997) STP1, a gene involved in pre-tRNA processing in yeast, is important for amino-acid uptake and transcription of the permease gene BAP2. Curr Genet 31(3):241-7 PMID: 9065387
82	STP2(1)	ATGCCTATCTTATCACTATCTTCAACACGGAACAGCGTGTTAACAAGGATATATGACTACCTTAAAGCATTAGTGCAGCAAGTGATTGTGCCCAATGTGGAAGACGACAAATCTTCGAAAAGTACTCCTTTCGAAAAGTTAGAACCTGCGAAACAGAACCATCCACAGAAAGACTGCTGTGCTACCGAAAAGGACGATCTGGTTGACGTGAGCGAATTATTTCCCAAACAGAACAACAAACAATTGAGTCTAACATCAAAATCTTCAGTTGTACCCTGTGCTTTAAATTTGGATAACCTAGAAACACCTTTCTCAATTAAAATTGATAATAATGGTGCAGTCACTACACAGTTGAACTTGGACGAACCGATTTTACGGGGCCCTAGCCGCGGCGAGCCA…	1-201aa	Andréasson C and Ljungdahl PO (2002) Receptor-mediated endoproteolytic activation of two transcription factors in yeast. Genes Dev 16(24):3158-72 PMID: 12502738
83	STP2(2)	TTCACTTACCCAGAAGGTGTTAAGCCTCAGGACCGTAATAAATCACCTGGAGTGTGCACTCAATGTGGGGAACACTTTAGCACTAGTGAGAGCTGGGTGGAAAACCACATTGAGGCTGGGAGTTGCAAAGGTTTACCAGAAGGCTATTCAGAGGGAATACGAGAGAAGAAAAAGACGTCTAAAATGAAAATGATAAAGACTTCGGATGGCCAAACAAGGTTCATCTCATCCGACGAAAGTGTTTCCGAACCAGCTTTACAAAATAAGAATTGTATAGAAGCGACAGTAATGCAGTCCAAGGAACGCCCTAATGACAAGATCATACCAACCAAAACCGAAAAAAACGATTTTGGAATAGGCACTCAATGGTTTGAACGCAAACAAATATCAAGACCTACA…	268-541aa	Andréasson C and Ljungdahl PO (2002) Receptor-mediated endoproteolytic activation of two transcription factors in yeast. Genes Dev 16(24):3158-72 PMID: 12502738
84	SUB1	CCAAAAACCAAAATGGTTAGACTATTGTCCGACGACGAATATGAAGATGATAACAATAATGACAGTACTAATAACGACAAGGATAAAAACGGGAAGGACAAGAACAGCCCAAAGAAGAGGAGAGAAGATAAGTCCAAAGCATCTAATGAGAGTCATGACTTGGAGCCACGTTCAAAGAAGAAGAAACCTGCTCCACCTACTCTACTTCCACACGAGGAAAACATTCAAAACGCTGAAAGAGAAGCCAATGCTACTTTGATCATCCCAGGCCAGGCAGGTAGGAAACAACAAGAGGAACGCAAGCAAAAGGAAAAAGAAGAGGCAGAGGAGGCAAAGGCAAAAGCAGTTGCAGAACAAGAGAAAGAGGCAAAGGCAAAAGAAAAGATAGCTGAACCTGAA…	110-292aa	Calvo O and Manley JL (2005) The transcriptional coactivator PC4/Sub1 has multiple functions in RNA polymerase II transcription. EMBO J 24(5):1009-20 PMID: 15692559
85	SWI1(1)	AATAATACCAATAACAACAATAGCACAGGCCATAGTAGTAATACTAATAACAATACTAATAACAACAATACGAATACCGGAGCCAGTGGTGTAGACGATTTTCAGAATTTTTTCGACCCAAAACCTTTTGACCAGAATTTGGATTCCAACAATAACAACAGTAATAGTAATAACAATGATAACAATAACAGTAACACGGTAGCCTCCAGCACGAACTTTACTTCTCCAACAGCAGTCGTTAATAATGCCGCTCCTGCTAATGTTACCGGTGGAAAAGCTGCTAATTTCATTCAGAACCAGTCTCCCCAATTCAATTCTCCATATGACTCAAACAATTCCAACACAAATTTAAACAGCCTGTCTCCTCAGGCTATTTTAGCCAAGAATTCAATCATTGAT…	40-402aa	Calvo O and Manley JL (2005) The transcriptional coactivator PC4/Sub1 has multiple functions in RNA polymerase II transcription. EMBO J 24(5):1009-20 PMID: 15692559
86	SWI1(2)	AGAATATTCTTGCAACAGTTCTTACAAGAACTATTGAAGAAAGTTCAACAACAGCAGCAGGCCGCTGCATTGGCCAATGCCAACAATAACATTAATAGTGCATCGTCAGCACCAACCCCCGCGGCTCCTGGCGCGTCCGTTCCTGCTACAGCAGCACCAGGAACAGAAGCAGGGATCGTTCCGGTTTCAGCAAACACTCCAAAAAGCTTGAATAGCAATATTAATATCAACGTAAATAATAACAATATTGGCCAACAGCAAGTTAAGAAGCCAAGAAAGCAAAGAGTGAAAAAAAAGACCAAAAAGGAATTGGAACTAGAACGTAAAGAAAGGGAGGATTTTCAGAAACGACAACAAAAACTTTTAGAGGATCAACAAAGGCAACAGAAATTGCTATTA…	505-1314aa	Peterson CL and Herskowitz I (1992) Characterization of the yeast SWI1, SWI2, and SWI3 genes, which encode a global activator of transcription. Cell 68(3):573-83 PMID: 1339306
87	SWI3(1)	ATGGAGAATACACTGGGTGAGGGGTCCACGGTAAACGCTTCCGTGGACGTGGACCAACATGGCAATGACAACAATAGTGATAGCAACGCTAATGCAGCTGTGGCAGGGGTTGCCAATACAGATACTGCTGGTGAAGAATCGCAGCAACAAGATGAGTCTCTGAAGGATGAAGCAACTGTTCCGAACACACGCGATGCAGAAAGTGAGGCGATAACGGTAACGGCAAAGCAGCAGCCGACTATGCAAGCGAATAAGCTAGATTCCCAGGAAACACCTTCTACAGAAGAAAGCAGGGCCCAGAACGTCTTTGGCCAAGATAATGAGGATAGTGATAATCTCTTTGGCGAAACCGAGAGTTCTGTTTCGAACAATGAGGCAAACACTCCTAGTATACCTACG…	1-307aa	Peterson CL and Herskowitz I (1992) Characterization of the yeast SWI1, SWI2, and SWI3 genes, which encode a global activator of transcription. Cell 68(3):573-83 PMID: 1339306
88	SWI6(1)	ATGGCGTTGGAAGAAGTGGTACGATACTTAGGACCTCACAATGAGATCCCTTTGACACTCACTAGAGACTCGGAGACTGGCCATTTCCTCCTGAAACATTTTCTGCCCATTTTGCAGCAATATCATGACACGGGGAATATTAACGAGACCAACCCCGATAGTTTCCCCACTGATGAGGAAAGAAATAAATTACTGGCACATTATGGAATTGCTGTAAATACAGACGACCGAGGTGAGTTATGGATAGAGCTGGAAAAATGTTTACAATTATTAAACATGCTAAATTTATTCGGTTTGTTCCAGGATGCATTCGAATTTGAGGAGCCT	1-109aa	Kim KY, et al. (2010) Yeast Mpk1 cell wall integrity mitogen-activated protein kinase regulates nucleocytoplasmic shuttling of the Swi6 transcriptional regulator. Mol Biol Cell 21(9):1609-19 PMID: 20219973
89	SWI6(2)	CTCACTAGAGACTCGGAGACTGGCCATTTCCTCCTGAAACATTTTCTGCCCATTTTGCAGCAATATCATGACACGGGGAATATTAACGAGACCAACCCCGATAGTTTCCCCACTGATGAGGAAAGAAATAAATTACTGGCACATTATGGAATTGCTGTAAATACAGACGACCGAGGTGAGTTATGGATAGAGCTGGAAAAATGTTTACAATTATTAAACATGCTAAATTTATTCGGTTTGTTCCAGGATGCATTCGAATTTGAGGAGCCTGAAACAGATCAGGATGAAGAAGATCCCAGCCATTCGAAACTACCAGAAAACAAGACCAAAAGTGAAAATTCTAAGGATAATATCAGCTCAAAGAGGATTAATAATTTACAAGATATGAGCCTGGATTCT…	20-783aa	Horak CE, et al. (2002) Complex transcriptional circuitry at the G1/S transition in Saccharomyces cerevisiae. Genes Dev 16(23):3017-33 PMID: 12464632
90	SWP82	ATGCTTGGCGAAGATGAAGGGAATACCGTTCTTGAAAAGGGAAATAATCCTTCTGTAAAACAAGGAGAGGTTGGAGCTGTATTTATAGTACCCAAAATACTTATCAGAGAACATGAAAGAGTGATACTTAAGCAAATTCTGCAAATCCTGGATCAAGATGAATTGGTTCAACCTCCCTTAGACAAATTTCCCTACAAAAAATTAGAATTACCGAAATATATAGATGAACTTAAGACGAGAGACGCTACTAATACATCCTACAAGATGATACAATTGGATGCTTATGGTGAGAAAAAAGTGGGTTCGAACGGTGAATTATTTGGCGGTAGACATTATTTGTTCAACACCTTCACATTCACGGCTCATATGGGTGTTCTTCTGGTACTTTTACAAGATGTC…	1-623aa	Naitou M, et al. (1997) Expression profiles of transcripts from 126 open reading frames in the entire chromosome VI of Saccharomyces cerevisiae by systematic northern analyses. Yeast 13(13):1275-90 PMID: 9364751
91	TAF4	ATGGCAAATTCGCCGAAAAAGCCATCTGATGGCACTGGAGTATCAGCGTCAGACACGCCTAAATATCAACATACCGTCCCAGAAACGAAACCAGCATTTAATTTGTCACCAGGTAAAGCTAGTGAGCTATCACATAGCCTTCCGTCGCCTAGCCAGATAAAATCAACCGCACATGTATCTTCAACTCACAATGATGCGGCAGGTAATACGGATGATTCTGTTCTTCCTAAAAATGTATCACCCACAACTAATTTGAGAGTTGAAAGTAATGGAGATACAAACAATATGTTCTCTAGCCCTGCTGGACTAGCTCTACCAAAAAAGGATGATAAAAAAAAAAACAAGGGTACGAGTAAAGCAGATTCTAAAGATGGCAAAGCATCCAACTCCTCAGGACAG…	1-388aa	Sanders SL and Weil PA (2000) Identification of two novel TAF subunits of the yeast Saccharomyces cerevisiae TFIID complex. J Biol Chem 275(18):13895-900 PMID: 10788514
92	TAF9	ATGAACGGCGGAGGCAAGAATGTTTTGAATAAAAACTCAGTGGGCTCAGTATCAGAAGTTGGTCCGGACTCAACACAAGAGGAAACGCCACGAGATGTCCGTCTTTTGCATCTGCTCCTCGCATCACAGTCGATTCATCAATATGAGGACCAAGTACCGCTACAATTGATGGATTTTGCACATAGGTACACACAAGGAGTCCTTAAGGACGCGTTGGTTTACAACGACTACGCTGGCAGTGGAAATTCTGCCGGCAGTGGATTAGGAGTAGAAGACATACGGCTTGCCATTGCAGCGAGAACACAATACCAATTTAAGCCTACGGCACCTAAGGAGCTCATGTTACAGTTAGCTGCGGAAAGAAACAAGAAGGCATTACCTCAAGTGATGGGTACGTGG…	1-157aa	Tora L (2002) A unified nomenclature for TATA box binding protein (TBP)-associated factors (TAFs) involved in RNA polymerase II transcription. Genes Dev 16(6):673-5 PMID: 11963920
93	THI2	TACAATAACGCTGTGGCCTCTGTCTTTGGTAGCATGACAAATAGAGATTATACTCAAAAGCGCATAGACAAGAAGTTGGACGAATTGCTTAATATGGTGGAAAACGACATATCTGTGGTCAACCTCAATTGCTCCAAACACGGGCCTTACTCAGTTTTCAGGGCCAATCCGGCTGCAGTTACCTCTGCTCTTACAGATCAGCTGCCGTCGCCGGGTCATTCGATGTCGTCAGCAGAGGAAACCACTACTGCAGCGCTGTCATCGCCGCCAGAAGACAGCACCTCTTTGATCGATATTATCCAAGGCAAAATTTTCGGGATCCTATGGTTTAATTGCTACGGGAACATGATATTGAACCGACAAGAATACACGACGTGGTTCATCAATAAGATGAGGAAC…	146-450aa	Nishimura H, et al. (1992) Cloning and characteristics of a positive regulatory gene, THI2 (PHO6), of thiamin biosynthesis in Saccharomyces cerevisiae. FEBS Lett 297(1-2):155-8 PMID: 1551422
94	THI3	ATGAATTCTAGCTATACACAGAGATATGCACTGCCGAAGTGTATAGCAATATCAGATTATCTTTTCCATCGGCTCAACCAGCTGAACATACATACCATATTTGGACTCTCCGGAGAATTTAGCATGCCGTTGCTGGATAAACTATACAACATTCCGAACTTACGATGGGCCGGTAATTCTAATGAGTTAAATGCTGCCTACGCAGCAGATGGATACTCACGACTAAAAGGCTTGGGATGTCTCATAACAACCTTTGGTGTAGGCGAATTATCGGCAATCAATGGCGTGGCCGGATCTTACGCTGAACATGTAGGAATACTTCACATAGTGGGTATGCCGCCAACAAGTGCACAAACGAAACAACTACTACTGCATCATACTCTGGGCAATGGTGATTTC…	1-609aa	Nosaka K, et al. (2012) Facilitated recruitment of Pdc2p, a yeast transcriptional activator, in response to thiamin starvation. FEMS Microbiol Lett 330(2):140-7 PMID: 22404710
95	TOG1	TCTTTACAGAAAGGCCTAGCAAACATTTGCACTGAGCTTGAAAAAATACAACCTCAGCTTTACCTCAATCTGGACAGTAAGGAAATTAGCTCGTATGGTGGCCTGAAATCGATAGAAACAGAAATTATCGGGAAACAGTCAAAATCTTTGAATAGGTTCTCCAACGCTTTTGAAAGCAATACTGCACAAAATGTCAGTATGTACTTTGGGGTCTATTCACCGTTGCTATATTTTGCCTCTACGGGTATTAGCTGGATAACTAAAAAATTGATTTCATGTTCGAATGATAGGGAGACGAGAGAAACTATCTATTTATTTTTGAAGTTTCTTGACGCTAGCTCTGCTAGCCATGCTGGTCCTAAAGTAACTTCGATATCTCCTTTAGAGTATTATTCAAAG…	89-794aa	Thepnok P, et al. (2014) The novel zinc cluster regulator Tog1 plays important roles in oleate utilization and oxidative stress response in Saccharomyces cerevisiae. Biochem Biophys Res Commun 450(4):1276-82 PMID: 24998441
96	UGA3	TCTCACCTTGCAAACATAATTTCCATCGCGCCCATGAACCAGAACTACTATCTGAACATTTTCTTGCCAATGGCCCACGAGAATGATGGTATATTGTTTGCTATTCTTGCTTGGTCAGCTAATCATTTGTCTATATCATCATCAAATGAGCTGCGAAAGGATGAAATATTTGTCAACTTGGCGAACAAGTATACATACATGTCGTTATCGCATCTAAAGACAAACGAGGGCTCAAGTGCCTGTGCTAAACTGGGGTTTCTATATTCACTAGCACAAATCCTAATCTTATGTGGTTCAGAGATATGTCAGGGTGATGTGAAATTTTGGAAGATATTATTGAATATAGGAAAAAATTTGATCGAAAACCATGTGGGCAAGGATGTCTCACGGATACTAACC…	127-528aa	Sylvain MA, et al. (2011) Yeast zinc cluster proteins Dal81 and Uga3 cooperate by targeting common coactivators for transcriptional activation of γ-aminobutyrate responsive genes. Genetics 188(3):523-34 PMID: 21515579
97	UPC2	CCAAACGAGAGATATGGTTCATTCGATCTTGCGGGTAGTCCTGCATTGCAATCCACGGGAATGAGCTTATCAAATAGTCTAAGCGGGATGTTACTATGTAACAGGATTCCTTCCGGCCAAAACTACACTCAACAACAATTACAATATCAATTACACCAGCAGCTGCAATTGCAACAGCATCAGCAAGTTCAGCTGCAGCAGTATCAACAATTACGTCAGGAACAACACCAACAAGTTCAGCAACAACAACAGGAACAACTCCAGCAATACCAACAACATTTTTTGCAACAGCAGCAACAAGTACTGCTTCAGCAAGAGCAACAACCTAACGATGAGGAAGGTGGCGTTCAGGAAGAAAACAGCAAAAAGGTAAAGGAAGGGCCTTTACAATCACAAACA…	246-913aa	Marie C, et al. (2008) Cytoplasmic localization of sterol transcription factors Upc2p and Ecm22p in S. cerevisiae. Fungal Genet Biol 45(10):1430-8 PMID: 18675371
98	VHR1	ATGAACGGTCCTCCAACATTCACTCAATATAGAATAAATAAGTTTTCTGGGAATGGAGCAACTCATAAGATTAGAGAATTACTCAATTTTAATGATGAAAAGAAATGGAAACAGTTTTCGAGCAGAAGGCTGGAGCTGATAGACAAATTCCAACTAAGTCAATATAAGGCAAGCGAACAAGATCAAAACATAAAGCAGATTGCTACAATATTAAGAACGGAGTTTGGATACCCTGTAAGCTGCTCTAAGGAATTCGAAAAGTTAGTCACTGCTGCTGTGCAATCAGTGAGAAGGAATAGAAAACGATCAAAAAAACGCTACGCTCTCAGCATAGCCAATGGCAGTGGCGGCAATGTCAACAACAGCATCTCGTCAAATTCTACTTCTGACGACGAGATC…	1-640aa	Weider M, et al. (2006) Vhr1p, a new transcription factor from budding yeast, regulates biotin-dependent expression of VHT1 and BIO5. J Biol Chem 281(19):13513-13524 PMID: 16533810
99	YAP5	ACCCTTACTCTGAAACAAGCCTCTGTGCCTGCTCAGGACCCTATCCTGCAGAATTTGATCGAGAATTTCAAACCAATGAAGGCGATACCTATTAAGTACAATACCGCTATCAAGCGCCACCAGCACTCGACAGAACTGCCTAGCTCTGTCAAATGCGGCTTTTGTAACGACAACACTACTTGCGTTTGTAAAGAACTGGAAACAGATCACCGTAAAAGTGACGACGGTGTGGCCACAGAACAGAAGGATATGTCGATGCCACATGCAGAGTGCAATAATAAAGATAACCCCAATGGGCTCTGTAGTAATTGTACTAATATCGACAAATCATGTATCGACATCCGGTCCATCATCCAC	127-245aa	Li L, et al. (2008) Yap5 is an iron-responsive transcriptional activator that regulates vacuolar iron storage in yeast. Mol Cell Biol 28(4):1326-37 PMID: 18070921
100	YAP7	ATGAGACAACGAAGGTCTGTAGTAGCAGTTAGCGTAAAGCCCAAAGGCTTCAAATTGGGGCATAAACAGGGTTCCATGTCTACGACGTCTCCACCTCCATCCTCACCAGATGGAAATGTGAGTACATCAGGACCGTCAGCTATTAAGTTATCCAAGAATTGGGAGTTACCACAGCGCCTAAAACCGGGCCGCAAACCGAAATCCAAGCGCGGGGATGCATCAGCTAATAATGATGGATCGTCCAAGATAAAGAAGGTTCAAACTTCCAACCAGAAAGACCAAATGACCACAAAAGATCATGAGAACGAAGGCGCAAAAGGTCATGAGGGGAAATCTGATGATGAAGGCAACGGAAGTGGTGATGAA	1-122aa	Merhej J, et al. (2015) Yap7 is a transcriptional repressor of nitric oxide oxidase in yeasts, which arose from neofunctionalization after whole genome duplication. Mol Microbiol 96(5):951-72 PMID: 25732006
101	YPR1	GAAAAAAACACTAATTCGTCTGCGAGCTCCATGTACACTTCGCCAAATTTCCCTCCTTTAGGCACTAGTGTAGGTAGAGGTTCTACTGAAACTTCATCTCCATTACCCGATGGTGTAATAAATCCATATGCCGACCGGTACTACCTACAAAGTAAACATTCCGGAAGATCAACACTATACGGCCCCACTTCTATGAGAACCCAAATTGCAAATAGTAATTGGGGGTTCATTGAAAAATATAAACAATTATGGGCGAAGGTTAAAGTAGAAAGAAATAAATGGAAGCAAAACAACCAAAAAACGATGTGCAGGGAACTAGGCCTTTTGGATGAGTCGGATTGGCAGCCAGATCCATTAATCAAACAGATATGTCGTTTCCTACCATCATATAACAAAGCT…	123-810aa	Chang Q, et al. (2007) Functional studies of aldo-keto reductases in Saccharomyces cerevisiae. Biochim Biophys Acta 1773(3):321-9
