# Supplementary material for: Matrix regulation: a plug-and-tune method for combinatorial regulation in Saccharomyces cerevisiae
Source: Nat Commun. 2025 Aug 15;16:7624. doi: 10.1038/s41467-025-62886-5 (PMC12356856; doi:10.1038/s41467-025-62886-5)
Supplement: Supplementary file 6 — Supplementary Data 4 [file 41467_2025_62886_MOESM6_ESM.xlsx]

## Sheet: Sheet1
Supplementary Data 4. List of strains and plasmids used in this study
Strain
Name	Genotype	Source
CEN.PK113-5D	MATa, MAL2-8c, SUC2, ura3-52	P. Kötter, University of Frankfurt, Germany
AGA-PCYC1-mCherry	CEN.PK113-5D, X-2::gRNA-AGA-PCYC1-140bp-mCherry-TADH1	This study
AGT-PCYC1-mCherry	CEN.PK113-5D, X-2::gRNA-AGT-PCYC1-140bp-mCherry-TADH1	This study
AGC-PCYC1-mCherry	CEN.PK113-5D, X-2::gRNA-AGC-PCYC1-140bp-mCherry-TADH1	This study
AGG-PCYC1-mCherry	CEN.PK113-5D, X-2::gRNA-AGG-PCYC1-140bp-mCherry-TADH1	This study
TGA-PCYC1-mCherry	CEN.PK113-5D, X-2::gRNA-TGA-PCYC1-140bp-mCherry-TADH1	This study
TGT-PCYC1-mCherry	CEN.PK113-5D, X-2::gRNA-TGT-PCYC1-140bp-mCherry-TADH1	This study
TGC-PCYC1-mCherry	CEN.PK113-5D, X-2::gRNA-TGC-PCYC1-140bp-mCherry-TADH1	This study
TGG-PCYC1-mCherry	CEN.PK113-5D, X-2::gRNA-TGG-PCYC1-140bp-mCherry-TADH1	This study
CGA-PCYC1-mCherry	CEN.PK113-5D, X-2::gRNA-CGA-PCYC1-140bp-mCherry-TADH1	This study
CGT-PCYC1-mCherry	CEN.PK113-5D, X-2::gRNA-CGT-PCYC1-140bp-mCherry-TADH1	This study
CGC-PCYC1-mCherry	CEN.PK113-5D, X-2::gRNA-CGC-PCYC1-140bp-mCherry-TADH1	This study
CGG-PCYC1-mCherry	CEN.PK113-5D, X-2::gRNA-CGG-PCYC1-140bp-mCherry-TADH1	This study
GGA-PCYC1-mCherry	CEN.PK113-5D, X-2::gRNA-GGA-PCYC1-140bp-mCherry-TADH1	This study
GGT-PCYC1-mCherry	CEN.PK113-5D, X-2::gRNA-GGT-PCYC1-140bp-mCherry-TADH1	This study
GGC-PCYC1-mCherry	CEN.PK113-5D, X-2::gRNA-GGC-PCYC1-140bp-mCherry-TADH1	This study
GGG-PCYC1-mCherry	CEN.PK113-5D, X-2::gRNA-GGG-PCYC1-140bp-mCherry-TADH1	This study
X-3::ZeoR	CEN.PK113-5D, X-3::gRNA-PCYC1-140bp-ZeoR-TADH1	This study
ZeoR*-mCherry	CEN.PK113-5D, X-3::ZeoR*, XII-2::gRNA-PCYC1-140bp-mCherry-TADH1, Gal80Δ::KanMX	This study
his3Δ leu2Δ NG711	CEN.PK113-5D, his3Δ, leu2Δ, X-2::PTEF1-dCas9-NG-e13711-TADH1	This study
his3Δ leu2Δ NGG711	CEN.PK113-5D, his3Δ, leu2Δ, X-2::PTEF1-dCas9-NGG-e13711-TADH1	This study
Plasmid
Name	Description	Source
pCas	Cas9 CRISPR vector for sequence-specific yeast genome integration	Zhang et al. (2019) A gRNA-tRNA array CRISPR-Cas9 based rapid multiplexed genome editing in Saccharomyces cerevisiae. Nat. Commun. 10, 1053.
pScURA3	PCR template for gRNA-URA3-SNR52p-tGly	Zhang et al. (2019) A gRNA-tRNA array CRISPR-Cas9 based rapid multiplexed genome editing in Saccharomyces cerevisiae. Nat. Commun. 10, 1053.
psgtRNA	PCR template for gRNA-tGly	Zhang et al. (2019) A gRNA-tRNA array CRISPR-Cas9 based rapid multiplexed genome editing in Saccharomyces cerevisiae. Nat. Commun. 10, 1053.
pCas-X-2	Cas9 CRISPR vector for X-2 locus yeast genome integration	This study
pCas-X-3	Cas9 CRISPR vector for X-3 locus yeast genome integration	This study
pCas-XII-2	Cas9 CRISPR vector for XII-2 locus yeast genome integration	This study
pCas-A5-tRNAGly	Cas9 CRISPR vector for ADE2 disrution and tRNAGly testing	This study
pCas-A5-tRNAGln	Cas9 CRISPR vector for ADE2 disrution and tRNAGln testing	This study
pCas-A5-tRNAAsp	Cas9 CRISPR vector for ADE2 disrution and tRNAAsp testing	This study
pCas-A5-tRNALys	Cas9 CRISPR vector for ADE2 disrution and tRNALys testing	This study
pCas-A5-tRNAArg	Cas9 CRISPR vector for ADE2 disrution and tRNAArg testing	This study
pCas-A5-tRNASer	Cas9 CRISPR vector for ADE2 disrution and tRNASer testing	This study
pCas-A5-tRNALeu	Cas9 CRISPR vector for ADE2 disrution and tRNALeu testing	This study
pCas-A5-tRNAThr	Cas9 CRISPR vector for ADE2 disrution and tRNAThr testing	This study
pdCas9-VPR	dCas9 variant characterization vector. PSNR52-gRNA(mcherry)- TSNR52, ScURA3, PTEF1-dCas9-VPR-TADH1	This study
pdxCas9-VPR	dCas9 variant characterization vector. PSNR52-gRNA(mcherry)- TSNR52, ScURA3, PTEF1-dxCas9-VPR-TADH1	This study
pdCas9-NG-VPR	dCas9 variant characterization vector. PSNR52-gRNA(mcherry)- TSNR52, ScURA3, PTEF1-dCas9-NG-VPR-TADH1	This study
pCen-L-Kan	dCas9-NLS-VPR plasmid backbone. PTEF1-dCas9-NLS-TADH1, PSNR52-gRNA(CYC1-140bp)-TSNR52	This study
pCen-L-VPR	Vector of dCas9-NLS-VPR and gRNA. PTEF1-dCas9-NLS-VPR-TADH1, PSNR52-gRNA(CYC1-140bp)-TSNR52	This study
pCen-L-e13	Recongstructed plasmid vector of dCas9-NLS-e13 and gRNA. PTEF1-dCas9-NLS-e13-TADH1, PSNR52-gRNA(CYC1-140bp)-TSNR52	This study
pCen-L-e137	Recongstructed plasmid vector of dCas9-NLS-e137 and gRNA. PTEF1-dCas9-NLS-e137-TADH1, PSNR52-gRNA(CYC1-140bp)-TSNR52	This study
pCen-L-e13711	Recongstructed plasmid vector of dCas9-NLS-e13711 and gRNA. PTEF1-dCas9-NLS-e13711-TADH1, PSNR52-gRNA(CYC1-140bp)-TSNR52	This study
pKan-ori-VPR	Error-prone PCR template. KanR, ori, VPR	This study
pKan-ori-e13	Error-prone PCR template. KanR, ori, e13	This study
pKan-ori-e137	Error-prone PCR template. KanR, ori, e137	This study
p2μ-gRNA	gRNA matrix vector.	This study
p2μ-KlUra-Leu2-His3	Control vector. KlUra3, Leu2, His3	This study
p2μ-KlUra-Leu2	Control vector. KlUra3, Leu2	This study
psgtRNA-Lys	PCR template for gRNA-tLys	This study
psgtRNA-Leu	PCR template for gRNA-tLeu	This study
psgtRNA-Gln	PCR template for gRNA-tGln	This study
psgtRNA-Arg	PCR template for gRNA-tArg	This study
psgtRNA-Thr	PCR template for gRNA-tThr	This study
psgtRNA-Ser	PCR template for gRNA-tSer	This study
psgtRNA-Asp	PCR template for gRNA-tAsp	This study
pHis3-tRNA-Lys	PCR template for gRNA-His3-SNR52p-tLys	This study
pKlura3-tRNA-Leu	PCR template for gRNA-Klura3-SNR52p-tLeu	This study
pLeu2-tRNA-Ser	PCR template for gRNA-Leu2-SNR52p-tSer	This study
