# Supplementary material for: Matrix regulation: a plug-and-tune method for combinatorial regulation in Saccharomyces cerevisiae
Source: Nat Commun. 2025 Aug 15;16:7624. doi: 10.1038/s41467-025-62886-5 (PMC12356856; doi:10.1038/s41467-025-62886-5)
Supplement: Supplementary file 7 — Supplementary Data 5 [file 41467_2025_62886_MOESM7_ESM.xlsx]

## Sheet: Sheet1
Supplementary Data 5. List of primers used in this study.
Primer	Sequence
HMG1-ng1F	AAAGGTCTCAGATCTACAAAACGGAATTTCAAAGGTTTTAGAGCTAGAAATAGCAAGTT
HMG1-ng2F	AAAGGTCTCAGATCTGGAAGACCTCAGCGTAGTGGTTTTAGAGCTAGAAATAGCAAGTT
HMG1-ng3F	AAAGGTCTCAGATCGAACGTCCGAAAGAAAGGTCGTTTTAGAGCTAGAAATAGCAAGTT
HMG1-ng4F	AAAGGTCTCAGATCAGCTTATAAAACAATTCATCGTTTTAGAGCTAGAAATAGCAAGTT
HMG1-ng5F	AAAGGTCTCAGATCTCCAGGCAAAGATTTTTGAAGTTTTAGAGCTAGAAATAGCAAGTT
HMG1-ng6F	AAAGGTCTCAGATCAAAGAGCTATATTCGTCTTCGTTTTAGAGCTAGAAATAGCAAGTT
86n1R	AAAGGTCTCATGCGCAAGCCC
ERG20-ng1F	AAAGGTCTCACGCATAAAGGTGATATTGATCACGGTTTTAGAGCTAGAAATAGCAAGTT
ERG20-ng2F	AAAGGTCTCACGCACTTATTACTGCGATATACAGGTTTTAGAGCTAGAAATAGCAAGTT
ERG20-ng3F	AAAGGTCTCACGCATCTACACATATTTTAAATACGTTTTAGAGCTAGAAATAGCAAGTT
ERG20-ng4F	AAAGGTCTCACGCAATTCTTTTTTCAATAGTCGAGTTTTAGAGCTAGAAATAGCAAGTT
ERG20-ng5F	AAAGGTCTCACGCAAACGCCTTGTTGAAAAAGACGTTTTAGAGCTAGAAATAGCAAGTT
ERG20-ng6F	AAAGGTCTCACGCAAAATATATATAAACGCATGTGTTTTAGAGCTAGAAATAGCAAGTT
86n2R	AAAGGTCTCAAGCCCTGTAGGGGGCTCG
ERG10-ng1F	AAAGGTCTCAGGCTAAGATTGCGTACATAATCTAGTTTTAGAGCTAGAAATAGCAAGTT
ERG10-ng2F	AAAGGTCTCAGGCTGCCTTAACATGATACATTTCGTTTTAGAGCTAGAAATAGCAAGTT
ERG10-ng3F	AAAGGTCTCAGGCTCGGGTTTATCGTTTCCTAACGTTTTAGAGCTAGAAATAGCAAGTT
ERG10-ng4F	AAAGGTCTCAGGCTAGCCGGTTTTTTCGCTGGAGGTTTTAGAGCTAGAAATAGCAAGTT
ERG10-ng5F	AAAGGTCTCAGGCTCGTTCGTGGCCAGGTTGATAGTTTTAGAGCTAGAAATAGCAAGTT
ERG10-ng6F	AAAGGTCTCAGGCTAAATATATAAAAGAGGAACAGTTTTAGAGCTAGAAATAGCAAGTT
86n3R	AAAGGTCTCACACTCACGATGGG
ERG13-ng1F	AAAGGTCTCAAGTGCCAGATGAACAGGTATCTGCGTTTTAGAGCTAGAAATAGCAAGTT
ERG13-ng2F	AAAGGTCTCAAGTGGATCTGTGGACCTGATGGAAGTTTTAGAGCTAGAAATAGCAAGTT
ERG13-ng3F	AAAGGTCTCAAGTGGGGCTGGAAGGTCAATTCAAGTTTTAGAGCTAGAAATAGCAAGTT
ERG13-ng4F	AAAGGTCTCAAGTGCTTCGTCTTTTAACGGAATAGTTTTAGAGCTAGAAATAGCAAGTT
ERG13-ng5F	AAAGGTCTCAAGTGAATATTACATAATACTATAGGTTTTAGAGCTAGAAATAGCAAGTT
ERG13-ng6F	AAAGGTCTCAAGTGCTGCGGTATCGTGTCGAAAAGTTTTAGAGCTAGAAATAGCAAGTT
86n4R	AAAGGTCTCATGAAGGATGCGAGGTTCGAACTC
ERG12ng-1F	AAAGGTCTCATTCACCCATTTTAGTTACCCTAACGTTTTAGAGCTAGAAATAGCAAGTT
ERG12ng-2F	AAAGGTCTCATTCATCATAAGCAATAAAAAGAGAGTTTTAGAGCTAGAAATAGCAAGTT
ERG12ng-3F	AAAGGTCTCATTCATTGTACTCTATCTCACTTTCGTTTTAGAGCTAGAAATAGCAAGTT
ERG12ng-4F	AAAGGTCTCATTCAGAGGCGTTTTGTGCTAGTTTGTTTTAGAGCTAGAAATAGCAAGTT
ERG12ng-5F	AAAGGTCTCATTCATACTGACAATTTTCGGGCCTGTTTTAGAGCTAGAAATAGCAAGTT
ERG12ng-6F	AAAGGTCTCATTCAGGTATCGAAGAACGATACAAGTTTTAGAGCTAGAAATAGCAAGTT
T-P3R	AAAGGTCTCATGCTTCCAATCGGATTTGAACCGATGATCTC
ERG8-ng1F	AAAGGTCTCAAGCACGCGAAAAGGACAAAACTAAGTTTTAGAGCTAGAAATAGCAAGTT
ERG8-ng2F	AAAGGTCTCAAGCAAAACTACAACAGCAGAAGACGTTTTAGAGCTAGAAATAGCAAGTT
ERG8-ng3F	AAAGGTCTCAAGCACCGCATCAAATACTAAAAGGGTTTTAGAGCTAGAAATAGCAAGTT
ERG8-ng4F	AAAGGTCTCAAGCACAGAATACGCATCCAAGTGTGTTTTAGAGCTAGAAATAGCAAGTT
ERG8-ng5F	AAAGGTCTCAAGCAGTAGATAGTAATAATTATTGGTTTTAGAGCTAGAAATAGCAAGTT
ERG8-ng6F	AAAGGTCTCAAGCAGGAAAAAAGTTCGGTTTTAAGTTTTAGAGCTAGAAATAGCAAGTT
S-P4R	AAAGGTCTCACGACAACTGCAGGACTCGAACCTG
ERG19-ng1F	AAAGGTCTCAGTCGGCTGATTCTTTCGAGGAAGGGTTTTAGAGCTAGAAATAGCAAGTT
ERG19-ng2F	AAAGGTCTCAGTCGTCTCTTTCTGCTGCTTCCAAGTTTTAGAGCTAGAAATAGCAAGTT
ERG19-ng3F	AAAGGTCTCAGTCGTGCCCAGAATGGACCTCCCTGTTTTAGAGCTAGAAATAGCAAGTT
ERG19-ng4F	AAAGGTCTCAGTCGTAGTTGACACTGTTATTCTAGTTTTAGAGCTAGAAATAGCAAGTT
ERG19-ng5F	AAAGGTCTCAGTCGGATAACCTTACTTTTAATTTGTTTTAGAGCTAGAAATAGCAAGTT
ERG19-ng6F	AAAGGTCTCAGTCGGATGCCGAAATCGCCGAAATGTTTTAGAGCTAGAAATAGCAAGTT
IDI1-ng1R	AAAGGTCTCAAAACAAATAGCCGCATGAAGCCCTCTCCGCGACGGGGAATTG
IDI1-ng2R	AAAGGTCTCAAAACGAAACTTTTACCGATAGCAGCTCCGCGACGGGGAATTG
IDI1-ng3R	AAAGGTCTCAAAACTCATTGCGAAACTGTTGACTCTCCGCGACGGGGAATTG
IDI1-ng4R	AAAGGTCTCAAAACTGTTTCTTAATAACAATTAACTCCGCGACGGGGAATTG
IDI1-ng5R	AAAGGTCTCAAAACGAAAAAGAAAGGCAACCCCCCTCCGCGACGGGGAATTG
IDI1-ng6R	AAAGGTCTCAAAACCTAGAAAACTGTTTCCTGTTCTCCGCGACGGGGAATTG
H1-NG1	AAAGGTCTCAGATCACTTATATGGGCAATATATAGTTTTAGAGCTAGAAATAGCAAGTT
H1-NG2	AAAGGTCTCAGATCTGGCATAGCCATTTTTCGCAGTTTTAGAGCTAGAAATAGCAAGTT
H1-NG3	AAAGGTCTCAGATCCGGCTGCTGCTGCTGCTGCAGTTTTAGAGCTAGAAATAGCAAGTT
H1-NG4	AAAGGTCTCAGATCTGATACTCTATTCGGTTGTGGTTTTAGAGCTAGAAATAGCAAGTT
H1-NG5	AAAGGTCTCAGATCTTTCATCTTGCCTTGCCCATGTTTTAGAGCTAGAAATAGCAAGTT
H1-NG6	AAAGGTCTCAGATCCACGGCTTACCCTACCGCTCGTTTTAGAGCTAGAAATAGCAAGTT
H2-NG1	AAAGGTCTCACGCATGATTGGGCAAGAAAATCAAGTTTTAGAGCTAGAAATAGCAAGTT
H2-NG2	AAAGGTCTCACGCAGTTGACGCTCACTTTGCCACGTTTTAGAGCTAGAAATAGCAAGTT
H2-NG3	AAAGGTCTCACGCATAGAGAGTCAATTTCAGTAAGTTTTAGAGCTAGAAATAGCAAGTT
H2-NG4	AAAGGTCTCACGCAACGGGTAAACGAGCAATCCCGTTTTAGAGCTAGAAATAGCAAGTT
H2-NG5	AAAGGTCTCACGCACGAAATACATCATCATTCCAGTTTTAGAGCTAGAAATAGCAAGTT
H2-NG6	AAAGGTCTCACGCAATGAATATATAAAAAAGAAGGTTTTAGAGCTAGAAATAGCAAGTT
H3-NG1	AAAGGTCTCAGGCTTAATACGGGATGAGAAGAACGTTTTAGAGCTAGAAATAGCAAGTT
H3-NG2	AAAGGTCTCAGGCTGTAGTCCGGATACTTTTCTTGTTTTAGAGCTAGAAATAGCAAGTT
H3-NG3	AAAGGTCTCAGGCTTACCGCCAAATGAGTACAAAGTTTTAGAGCTAGAAATAGCAAGTT
H3-NG4	AAAGGTCTCAGGCTAAACGAGGCTACTAACTATCGTTTTAGAGCTAGAAATAGCAAGTT
H3-NG5	AAAGGTCTCAGGCTGAAGGTCTTTTTTTTGGCTAGTTTTAGAGCTAGAAATAGCAAGTT
H3-NG6	AAAGGTCTCAGGCTTATAACATTCCTTCTCTCCTGTTTTAGAGCTAGAAATAGCAAGTT
H4-NG1	AAAGGTCTCAAGTGGTTCACTAAAGCGCCTTAGCGTTTTAGAGCTAGAAATAGCAAGTT
H4-NG2	AAAGGTCTCAAGTGTAATAAGCGGTACGAATATGGTTTTAGAGCTAGAAATAGCAAGTT
H4-NG3	AAAGGTCTCAAGTGGTATTCAAATAGTTTGGGATGTTTTAGAGCTAGAAATAGCAAGTT
H4-NG4	AAAGGTCTCAAGTGTCTTCACTTCATTACTCTCTGTTTTAGAGCTAGAAATAGCAAGTT
H4-NG5	AAAGGTCTCAAGTGTGTTCCTAGCTTTTCATTATGTTTTAGAGCTAGAAATAGCAAGTT
H4-NG6	AAAGGTCTCAAGTGAAAACCATCATTCAATAAACGTTTTAGAGCTAGAAATAGCAAGTT
H12-NG1	AAAGGTCTCATTCATGAGGTAATGCTTGATGAATGTTTTAGAGCTAGAAATAGCAAGTT
H12-NG2	AAAGGTCTCATTCAGTGATATTCCGGCAGGTAACGTTTTAGAGCTAGAAATAGCAAGTT
H12-NG3	AAAGGTCTCATTCAGCAATTTCCGCATCCCTGCAGTTTTAGAGCTAGAAATAGCAAGTT
H12-NG4	AAAGGTCTCATTCACAAAAAAAAAATGAGGCAAGGTTTTAGAGCTAGAAATAGCAAGTT
H12-NG5	AAAGGTCTCATTCACATCTTGGCGCTATCATACAGTTTTAGAGCTAGAAATAGCAAGTT
H12-NG6	AAAGGTCTCATTCAAGAGAACATGTTGTAGTATAGTTTTAGAGCTAGAAATAGCAAGTT
H13-NG1	AAAGGTCTCAAGCAATTTGCGAAAAGAAAGCTTTGTTTTAGAGCTAGAAATAGCAAGTT
H13-NG2	AAAGGTCTCAAGCATCGATGGATTCCAAACCTTGGTTTTAGAGCTAGAAATAGCAAGTT
H13-NG3	AAAGGTCTCAAGCACCGTCTTGGATAACCATAGAGTTTTAGAGCTAGAAATAGCAAGTT
H13-NG4	AAAGGTCTCAAGCAAGCGCTGACGGACGATCCGAGTTTTAGAGCTAGAAATAGCAAGTT
H13-NG5	AAAGGTCTCAAGCAGAACAGAAGCCAAATTTCAAGTTTTAGAGCTAGAAATAGCAAGTT
H13-NG6	AAAGGTCTCAAGCACACTTTCTGCTGAGCTCCTGGTTTTAGAGCTAGAAATAGCAAGTT
H14-NG1F	AAAGGTCTCAGTCGTTCTTCGCGAATATCTCTATGTTTTAGAGCTAGAAATAGCAAGTT
H14-NG2F	AAAGGTCTCAGTCGCTCAACTTGCTTAAAAAATAGTTTTAGAGCTAGAAATAGCAAGTT
H14-NG3F	AAAGGTCTCAGTCGCTCATATCTCTTGTGTTACAGTTTTAGAGCTAGAAATAGCAAGTT
H14-NG4F	AAAGGTCTCAGTCGAACGCTAACCTTTCTTTAATGTTTTAGAGCTAGAAATAGCAAGTT
H14-NG5F	AAAGGTCTCAGTCGTTTTTATGCATTATAATTATGTTTTAGAGCTAGAAATAGCAAGTT
H14-NG6F	AAAGGTCTCAGTCGAATCATTCCTTTGCATAACAGTTTTAGAGCTAGAAATAGCAAGTT
H15-NG1R	AAAGGTCTCAAAACCGTGTTCCACTTGAGTCGGTCTCCGCGACGGGGAATTG
H15-NG2R	AAAGGTCTCAAAACTGCAGAATGCACAAAAGAGACTCCGCGACGGGGAATTG
H15-NG3R	AAAGGTCTCAAAACAAAGTTGAGGAAACATATGACTCCGCGACGGGGAATTG
H15-NG4R	AAAGGTCTCAAAACAAGGGCAGCAACTCCTTCGTCTCCGCGACGGGGAATTG
H15-NG5R	AAAGGTCTCAAAACAGGCATCCTACACATGCTACCTCCGCGACGGGGAATTG
H15-NG6R	AAAGGTCTCAAAACTTCATGTAAAGCTGTTGAACCTCCGCGACGGGGAATTG
