# Supplementary material for: Matrix regulation: a plug-and-tune method for combinatorial regulation in Saccharomyces cerevisiae
Source: Nat Commun. 2025 Aug 15;16:7624. doi: 10.1038/s41467-025-62886-5 (PMC12356856; doi:10.1038/s41467-025-62886-5)
Supplement: Supplementary file 8 — Supplementary Data 6 [file 41467_2025_62886_MOESM8_ESM.xlsx]

## Sheet: Sheet1
Supplementary Data 6. List of gRNA 20bp.
Name	20 bp
HMG1-ng1	TACAAAACGGAATTTCAAAG
HMG1-ng2	TGGAAGACCTCAGCGTAGTG
HMG1-ng3	GAACGTCCGAAAGAAAGGTC
HMG1-ng4	AGCTTATAAAACAATTCATC
HMG1-ng5	TCCAGGCAAAGATTTTTGAA
HMG1-ng6	AAAGAGCTATATTCGTCTTC
ERG20-ng1	TAAAGGTGATATTGATCACG
ERG20-ng2	CTTATTACTGCGATATACAG
ERG20-ng3	TCTACACATATTTTAAATAC
ERG20-ng4	ATTCTTTTTTCAATAGTCGA
ERG20-ng5	AACGCCTTGTTGAAAAAGAC
ERG20-ng6	AAATATATATAAACGCATGT
ERG10-ng1	AAGATTGCGTACATAATCTA
ERG10-ng2	GCCTTAACATGATACATTTC
ERG10-ng3	CGGGTTTATCGTTTCCTAAC
ERG10-ng4	AGCCGGTTTTTTCGCTGGAG
ERG10-ng5	CGTTCGTGGCCAGGTTGATA
ERG10-ng6	AAATATATAAAAGAGGAACA
ERG13-ng1	CCAGATGAACAGGTATCTGC
ERG13-ng2	GATCTGTGGACCTGATGGAA
ERG13-ng3	GGGCTGGAAGGTCAATTCAA
ERG13-ng4	CTTCGTCTTTTAACGGAATA
ERG13-ng5	AATATTACATAATACTATAG
ERG13-ng6	CTGCGGTATCGTGTCGAAAA
ERG12-ng1	CCCATTTTAGTTACCCTAAC
ERG12-ng2	TCATAAGCAATAAAAAGAGA
ERG12-ng3	TTGTACTCTATCTCACTTTC
ERG12-ng4	GAGGCGTTTTGTGCTAGTTT
ERG12-ng5	TACTGACAATTTTCGGGCCT
ERG12-ng6	GGTATCGAAGAACGATACAA
ERG8-ng1	CGCGAAAAGGACAAAACTAA
ERG8-ng2	AAACTACAACAGCAGAAGAC
ERG8-ng3	CCGCATCAAATACTAAAAGG
ERG8-ng4	CAGAATACGCATCCAAGTGT
ERG8-ng5	GTAGATAGTAATAATTATTG
ERG8-ng6	GGAAAAAAGTTCGGTTTTAA
ERG19-ng1	GCTGATTCTTTCGAGGAAGG
ERG19-ng2	TCTCTTTCTGCTGCTTCCAA
ERG19-ng3	TGCCCAGAATGGACCTCCCT
ERG19-ng4	TAGTTGACACTGTTATTCTA
ERG19-ng5	GATAACCTTACTTTTAATTT
ERG19-ng6	GATGCCGAAATCGCCGAAAT
IDI1-ng1	AGGGCTTCATGCGGCTATTT
IDI1-ng2	CTGCTATCGGTAAAAGTTTC
IDI1-ng3	AGTCAACAGTTTCGCAATGA
IDI1-ng4	TTAATTGTTATTAAGAAACA
IDI1-ng5	GGGGGTTGCCTTTCTTTTTC
IDI1-ng6	AACAGGAAACAGTTTTCTAG
HEM1-ng1	ACTTATATGGGCAATATATA
HEM1-ng2	TGGCATAGCCATTTTTCGCA
HEM1-ng3	CGGCTGCTGCTGCTGCTGCA
HEM1-ng4	TGATACTCTATTCGGTTGTG
HEM1-ng5	TTTCATCTTGCCTTGCCCAT
HEM1-ng6	CACGGCTTACCCTACCGCTC
HEM2-ng1	TGATTGGGCAAGAAAATCAA
HEM2-ng2	GTTGACGCTCACTTTGCCAC
HEM2-ng3	TAGAGAGTCAATTTCAGTAA
HEM2-ng4	ACGGGTAAACGAGCAATCCC
HEM2-ng5	CGAAATACATCATCATTCCA
HEM2-ng6	ATGAATATATAAAAAAGAAG
HEM3-ng1	TAATACGGGATGAGAAGAAC
HEM3-ng2	GTAGTCCGGATACTTTTCTT
HEM3-ng3	TACCGCCAAATGAGTACAAA
HEM3-ng4	AAACGAGGCTACTAACTATC
HEM3-ng5	GAAGGTCTTTTTTTTGGCTA
HEM3-ng6	TATAACATTCCTTCTCTCCT
HEM4-ng1	GTTCACTAAAGCGCCTTAGC
HEM4-ng2	TAATAAGCGGTACGAATATG
HEM4-ng3	GTATTCAAATAGTTTGGGAT
HEM4-ng4	TCTTCACTTCATTACTCTCT
HEM4-ng5	TGTTCCTAGCTTTTCATTAT
HEM4-ng6	AAAACCATCATTCAATAAAC
HEM12-ng1	TGAGGTAATGCTTGATGAAT
HEM12-ng2	GTGATATTCCGGCAGGTAAC
HEM12-ng3	GCAATTTCCGCATCCCTGCA
HEM12-ng4	CAAAAAAAAAATGAGGCAAG
HEM12-ng5	CATCTTGGCGCTATCATACA
HEM12-ng6	AGAGAACATGTTGTAGTATA
HEM13-ng1	ATTTGCGAAAAGAAAGCTTT
HEM13-ng2	TCGATGGATTCCAAACCTTG
HEM13-ng3	CCGTCTTGGATAACCATAGA
HEM13-ng4	AGCGCTGACGGACGATCCGA
HEM13-ng5	GAACAGAAGCCAAATTTCAA
HEM13-ng6	CACTTTCTGCTGAGCTCCTG
HEM14-ng1	TTCTTCGCGAATATCTCTAT
HEM14-ng2	CTCAACTTGCTTAAAAAATA
HEM14-ng3	CTCATATCTCTTGTGTTACA
HEM14-ng4	AACGCTAACCTTTCTTTAAT
HEM14-ng5	TTTTTATGCATTATAATTAT
HEM14-ng6	AATCATTCCTTTGCATAACA
HEM15-ng1	ACCGACTCAAGTGGAACACG
HEM15-ng2	TCTCTTTTGTGCATTCTGCA
HEM15-ng3	TCATATGTTTCCTCAACTTT
HEM15-ng4	ACGAAGGAGTTGCTGCCCTT
HEM15-ng5	GTAGCATGTGTAGGATGCCT
HEM15-ng6	GTTCAACAGCTTTACATGAA
