# Supplementary material for: Matrix regulation: a plug-and-tune method for combinatorial regulation in Saccharomyces cerevisiae
Source: Nat Commun. 2025 Aug 15;16:7624. doi: 10.1038/s41467-025-62886-5 (PMC12356856; doi:10.1038/s41467-025-62886-5)
Supplement: Supplementary file 9 — Supplementary Data 7 [file 41467_2025_62886_MOESM9_ESM.xlsx]

## Sheet: Sheet1
Supplementary Data 7. List of primers used for real-time qPCR.
Name	Sequence
ERG10_F	TGCCAGAACCCCAATTGGT
ERG10_R	TCCACTGCTGTCTTGGAGGAT
Erg13_F	GATGGTAGAGACGCCATTGTAGTTT
Erg13_R	GGTCTTGCGGCACCCTTA
ERG12_F	TGCACCGGGAAAGGTTATTATT
ERG12_R	GCGACGGCAGGCTTGTT
ERG8_F	TCCTCGGCAGGTTTAGTCACA
ERG8_R	TCCAGGTCCGATACAAAAAAGG
ERG19_F	TTACCGCACCCGTCAACA
EFG19_R	TTCAACTTCGTGTCCCTTTTCC
IDI1_F	ACAACAATAGTATGCCCCATGGT
IDI1_R	TCTTCAGGTGTTTGGTTTTGCA
HMG1_F	CACCATATTCGGCCTCTTCAA
HMG1_R	GGCGCTCAACCAAAAATTTG
ACT1_F	TCGTTCCAATTTACGCTGGTT
ACT1_R	CGGCCAAATCGATTCTCAA
ERG20_F	CCGTTGTGGACACGTATGCT
ERG20_R	TCTTCTTGCCCCAATTGTTCA
mcherry_F	GAGGAGGATAACATGGCCATCA
mcherry_R	GCCCTCCATGTGCACCTT
HEM1_F	CCTAAGAACCTCGCAACAGAA
HEM1_R	CAACACTGGGACGATATGAGAA
HEM2_F	GGGCCAGTCATTCAAGGTATTA
HEM2_R	CAATGGCCATGAGAAGTGTATTC
HEM3_F	CGTTCCTATTGGTGTGGAATCT
HEM3_R	TTCTACTGCTTCTGTGCCTTC
HEM4_F	GCCATGAAAGAATGCGATGAG
HEM4_R	GCGGTTACTGTCACCCAAATA
HEM12_F	AGGGTCGTGGTATGCTTTG
HEM12_R	GGTGACACGGTTCTTGTTTATTT
HEM13_F	GCGTCTACCAGAAGATCCAAAG
HEM13_R	GTGTGGGTTAACGGGATGAA
HEM14_F	TGGGCAAGGAAGCAGTTATT
HEM14_R	AGGAACCTGCACGAGTTTATC
HEM15_F	CTTATTCCACTACCGGGTCATC
HEM15_R	CATTTGTAGGCCAACGATCAATAA
