# Supplementary material for: Matrix regulation: a plug-and-tune method for combinatorial regulation in Saccharomyces cerevisiae
Source: Nat Commun. 2025 Aug 15;16:7624. doi: 10.1038/s41467-025-62886-5 (PMC12356856; doi:10.1038/s41467-025-62886-5)
Supplement: Supplementary file 10 — Supplementary Data 8 [file 41467_2025_62886_MOESM10_ESM.zip]

Archive with 49 entries (48 files):
- Supplementary Data 8/
- Supplementary Data 8/A1.wiff
- Supplementary Data 8/A1.wiff.scan
- Supplementary Data 8/A10.wiff
- Supplementary Data 8/A10.wiff.scan
- Supplementary Data 8/A11.wiff
- Supplementary Data 8/A11.wiff.scan
- Supplementary Data 8/A12.wiff
- Supplementary Data 8/A12.wiff.scan
- Supplementary Data 8/A13.wiff
- Supplementary Data 8/A13.wiff.scan
- Supplementary Data 8/A14.wiff
- Supplementary Data 8/A14.wiff.scan
- Supplementary Data 8/A15.wiff
- Supplementary Data 8/A15.wiff.scan
- Supplementary Data 8/A2.wiff
- Supplementary Data 8/A2.wiff.scan
- Supplementary Data 8/A3.wiff
- Supplementary Data 8/A3.wiff.scan
- Supplementary Data 8/A4.wiff
- Supplementary Data 8/A4.wiff.scan
- Supplementary Data 8/A5.wiff
- Supplementary Data 8/A5.wiff.scan
- Supplementary Data 8/A6.wiff
- Supplementary Data 8/A6.wiff.scan
- Supplementary Data 8/A7.wiff
- Supplementary Data 8/A7.wiff.scan
- Supplementary Data 8/A8.wiff
- Supplementary Data 8/A8.wiff.scan
- Supplementary Data 8/A9.wiff
- Supplementary Data 8/A9.wiff.scan
- Supplementary Data 8/S1.wiff
- Supplementary Data 8/S1.wiff.scan
- Supplementary Data 8/S2.wiff
- Supplementary Data 8/S2.wiff.scan
- Supplementary Data 8/S3.wiff
- Supplementary Data 8/S3.wiff.scan
- Supplementary Data 8/S4.wiff
- Supplementary Data 8/S4.wiff.scan
- Supplementary Data 8/S5.wiff
- Supplementary Data 8/S5.wiff.scan
- Supplementary Data 8/S6.wiff
- Supplementary Data 8/S6.wiff.scan
- Supplementary Data 8/S7.wiff
- Supplementary Data 8/S7.wiff.scan
- Supplementary Data 8/S8.wiff
- Supplementary Data 8/S8.wiff.scan
- Supplementary Data 8/S9.wiff
- Supplementary Data 8/S9.wiff.scan
