# Supplementary material for: Matrix regulation: a plug-and-tune method for combinatorial regulation in Saccharomyces cerevisiae
Source: Nat Commun. 2025 Aug 15;16:7624. doi: 10.1038/s41467-025-62886-5 (PMC12356856; doi:10.1038/s41467-025-62886-5)
Supplement: Supplementary file 13 — Source Data [file 41467_2025_62886_MOESM13_ESM.xlsx]

## Sheet: Fig.1b
Fig.1b
Construct	Biological Replicate	Red/all colonies	Red/all ratio	Mean	SD
tGly	1	239 / 338	0.706	0.513667	0.148925
	2	73 / 109	0.673
	3	141 / 244	0.579
	4	128 / 291	0.441
	5	57 / 154	0.372
	6	67 / 217	0.311
tGln	1	61 / 99	0.619	0.769407	0.157496
	2	30 / 51	0.581
	3	97 / 197	0.494
tAsp	1	197 / 240	0.82	0.613667	0.175066
	2	235 / 374	0.629
	3	87 / 222	0.392
tLys	1	112 / 124	0.902	0.643667	0.247715
	2	80 / 99	0.805
	3	34 / 43	0.788
	4	103 / 162	0.634
	5	51 / 101	0.507
	6	31 / 135	0.226
tArg	1	201 / 228	0.881	0.649333	0.223658
	2	120 / 167	0.72
	3	99 / 285	0.347
tSer	1	160 / 184	0.867	0.754833	0.106593
	2	173 / 211	0.819
	3	254 / 319	0.797
	4	56 / 72	0.772
	5	218/294	0.741
	6	63 / 119	0.533
tLeu	1	167 / 175	0.952	0.755833	0.150312
	2	294 / 322	0.914
	3	209 / 259	0.806
	4	286 / 401	0.713
	5	216 / 354	0.609
	6	64 / 118	0.541
tThr	1	221 / 237	0.934	0.7645	0.128746
	2	233 / 254	0.919
	3	255 / 322	0.792
	4	77 / 109	0.703
	5	179 / 284	0.631
	6	221 / 364	0.608

## Sheet: Fig.2b
Fig. 2b
dCas9
Fluorescence	NGA			NGT			NGC			NGG
	R1	R2	R3	R1	R2	R3	R1	R2	R3	R1	R2	R3
AGN	264	247	207	258	222	162	171	151	179	386	432	511
TGN	298	357	252	198	184	156	113	-12	174	394	226	590
CGN	225	259	187	245	123	159	214	266	180	494	562	547
GGN	433	262	298	334	331	308	315	311	294	385	394	372
OD	NGA			NGT			NGC			NGG
	R1	R2	R3	R1	R2	R3	R1	R2	R3	R1	R2	R3
AGN	2.49	2.39	1.99	2.64	2.32	2.51	2.12	2.11	2.08	2.04	1.87	2.36
TGN	2.66	2.58	2.67	2.37	2.44	2.34	1.81	1.79	1.73	2.53	1.99	2.14
CGN	2.57	2.71	2.41	2.47	2.29	2.64	2.59	2.36	2.62	2.22	2.29	2.08
GGN	2.39	2.53	2.64	1.9	2.32	1.96	2.1	2.26	2.41	2.39	2.23	2.05
dCas9
Fluorescence/OD	NGA			NGT			NGC			NGG
	R1	R2	R3	R1	R2	R3	R1	R2	R3	R1	R2	R3
AGN	106.024	103.347	104.02	97.7273	95.6897	64.5418	80.6604	71.564	86.0577	189.216	231.016	216.525
TGN	112.03	138.372	94.382	83.5443	75.4098	66.6667	62.4309	-6.70391	100.578	155.731	113.568	275.701
CGN	87.5486	95.572	77.5934	99.1903	53.7118	60.2273	82.6255	112.712	68.7023	222.523	245.415	262.981
GGN	181.172	103.557	112.879	175.789	142.672	157.143	150	137.611	121.992	161.088	176.682	181.463
dxCas9
Fluorescence	NGA			NGT			NGC			NGG
	R1	R2	R3	R1	R2	R3	R1	R2	R3	R1	R2	R3
AGN	260	262	339	432	307	172	358	422	349	240	298	179
TGN	405	230	428	244	193	229	241	164	234	258	277	321
CGN	228	254	134	246	177	259	356	230	323	274	307	358
GGN	269	253	339	275	279	300	278	269	382	253	261	305
OD	NGA			NGT			NGC			NGG
	R1	R2	R3	R1	R2	R3	R1	R2	R3	R1	R2	R3
AGN	2.43	2.34	2.5	2.6	2.31	2.5	2.09	2.55	2.27	2.53	2.38	1.81
TGN	2.43	2.36	2.48	2.43	2.35	2.41	2.19	1.94	1.85	2.43	2.15	2.36
CGN	2.03	2.48	2.35	2.5	2.26	2.47	2.43	2.4	2.31	2.27	2.28	2.41
GGN	2.29	2.25	2.28	2.43	2.41	2.25	2.5	2.27	2.18	2.16	2.21	2.29
Fluorescence/OD	NGA			NGT			NGC			NGG
	R1	R2	R3	R1	R2	R3	R1	R2	R3	R1	R2	R3
AGN	106.996	111.966	135.6	166.154	132.9	68.8	171.292	165.49	153.744	94.8617	125.21	98.895
TGN	166.667	97.4576	172.581	100.412	82.1277	95.0207	110.046	84.5361	126.486	106.173	128.837	136.017
CGN	112.315	102.419	57.0213	98.4	78.3186	104.858	146.502	95.8333	139.827	120.705	134.649	148.548
GGN	117.467	112.444	148.684	113.169	115.768	133.333	111.2	118.502	175.229	117.13	118.1	133.188
dCas9-NG
Fluorescence	NGA			NGT			NGC			NGG
	R1	R2	R3	R1	R2	R3	R1	R2	R3	R1	R2	R3
AGN	719	485	543	538	580	549	340	288	320	428	560	587
TGN	724	601	767	656	688	622	125	345	279	632	427	563
CGN	764	715	582	756	651	586	483	456	384	585	560	530
GGN	898	657	893	732	706	614	507	636	394	546	587	746
OD	NGA			NGT			NGC			NGG
	R1	R2	R3	R1	R2	R3	R1	R2	R3	R1	R2	R3
AGN	2.41	2.3	2.24	2.19	2.23	2.18	2.22	2.28	2.28	2.37	2.4	2.22
TGN	2.52	2.42	2.36	2.42	2.37	2.23	1.51	2.17	2.31	2.25	2.31	2.23
CGN	2.75	2.64	2.51	2.38	2.36	2.42	2.44	2.48	2.65	2.67	2.67	2.46
GGN	2.63	2.59	2.25	2.31	2.21	2.31	2.39	1.92	2.54	2.52	2.6	2.33
Fluorescence/OD	NGA			NGT			NGC			NGG
	R1	R2	R3	R1	R2	R3	R1	R2	R3	R1	R2	R3
AGN	298.34	210.87	242.411	245.662	260.09	251.835	153.153	126.316	140.351	180.591	233.333	264.414
TGN	287.302	248.347	325	271.074	290.295	278.924	82.7815	158.986	120.779	280.889	184.848	252.466
CGN	277.818	270.833	231.873	317.647	275.847	242.149	197.951	183.871	144.906	219.101	209.738	215.447
GGN	341.445	253.668	396.889	316.883	319.457	265.801	212.134	331.25	155.118	216.667	225.769	320.172

## Sheet: Fig.3g
Fig. 3g
Sample	5D			VPR			e13r			e137r			e13711r
Relplicate	1	2	3	1	2	3	1	2	3	1	2	3	1	3	2
MCH CT	300-1-MCH	300-2-MCH	300-3-MCH	VPR-1-MCH	VPR-2-MCH	VPR-3-MCH	e13-1-MCH	e13-2-MCH	e13-3-MCH	e137-1-MCH	e137-2-MCH	e137-3-MCH	e13711-1-MCH	e13711-3-MCH	e13711-2-MCH
	21.292	20.949	21.317	18.492	17.813	18.778	17.873	18.418	20.309	17.422	17.824	17.74	17.2389	17.3859	16.9854
	300-1-MCH	300-2-MCH	300-3-MCH	VPR-1-MCH	VPR-2-MCH	VPR-3-MCH	e13-1-MCH	e13-2-MCH	e13-3-MCH	e137-1-MCH	e137-2-MCH	e137-3-MCH	e13711-1-MCH	e13711-3-MCH	e13711-2-MCH
	21.174	20.807	21.084	18.365	18.167	18.613	17.739	18.322	20.251	17.362	17.768	17.905	16.945	17.4498	16.8627
	300-1-MCH	300-2-MCH	300-3-MCH	VPR-1-MCH	VPR-2-MCH	VPR-3-MCH	e13-1-MCH	e13-2-MCH	e13-3-MCH	e137-1-MCH	e137-2-MCH	e137-3-MCH	e13711-1-MCH	e13711-3-MCH	e13711-2-MCH
	21.033	21.241	21.384	18.289	17.794	18.771	17.926	18.442	20.566	17.316	17.751	17.699	16.996	17.6917	16.8471
MCH CT MEAN	21.1663	20.999	21.2617	18.382	17.9247	18.7207	17.846	18.394	20.3753	17.3667	17.781	17.7813	17.06	17.5091	16.8984
ACT1 CT	300-1-ACT	300-2-ACT	300-3-ACT	VPR-1-ACT	VPR-2-ACT	VPR-3-ACT	e13-1-ACT	e13-2-ACT	e13-3-ACT	e137-1-ACT	e137-2-ACT	e137-3-ACT	e13711-1-ACT	e13711-3-ACT	e13711-2-ACT
	17.607	17.155	18.475	17.611	16.938	17.177	17.113	17.934	17.965	17.52	17.934	17.626	17.3915	18.2361	18.8262
	300-1-ACT	300-2-ACT	300-3-ACT	VPR-1-ACT	VPR-2-ACT	VPR-3-ACT	e13-1-ACT	e13-2-ACT	e13-3-ACT	e137-1-ACT	e137-2-ACT	e137-3-ACT	e13711-1-ACT	e13711-3-ACT	e13711-2-ACT
	17.515	16.974	18.27	17.512	16.872	17.109	16.935	18.448	17.89	17.415	18.019	17.617	17.2626	18.2296	18.5716
	300-1-ACT	300-2-ACT	300-3-ACT	VPR-1-ACT	VPR-2-ACT	VPR-3-ACT	e13-1-ACT	e13-2-ACT	e13-3-ACT	e137-1-ACT	e137-2-ACT	e137-3-ACT	e13711-1-ACT	e13711-3-ACT	e13711-2-ACT
	17.577	17.071	18.202	17.494	16.891	17.928	17.154	17.974	17.906	17.309	18.079	17.676	17.5746	18.1335	18.5768
ACT1 CT MEAN	17.5663	17.0667	18.3157	17.539	16.9003	17.4047	17.0673	18.1187	17.9203	17.4147	18.0107	17.6397	17.4096	18.1997	18.5742
Delta CT	3.6	3.93233	2.946	0.843	1.02433	1.316	0.778667	0.275333	2.455	-0.048	-0.229667	0.141667	-0.349606	-0.69062	-1.67579
Delta CT MEAN	3.49278			1.06111			0.527			-0.0453333			-0.520113
Delta Delta CT	0.107	0.439333	-0.547	-2.64978	-2.46844	-2.17678	-2.71411	-3.21744	-1.03778	-3.54078	-3.72244	-3.35111	-3.84238	-4.1834	-5.16857
Delta Delta CT MEAN	-0.000222222			-2.43167			-2.96578			-3.53811			-4.01289
Quantity Fold	0.928517	0.737475	1.46104	6.27571	5.53447	4.52143	6.56189	9.30138	2.05306	11.6381	13.1998	10.2043	14.7639	17.5008	26.7141
Quantity Fold MEAN	1.04235			5.39516			7.81246			11.6166			16.1436
STDEV	0.374974			0.719042			1.36974			1.22326			1.36846

## Sheet: Fig.4b
Fig. 4b
The data of yeast production of squalene (mg/L)
Colony number	Squalene titer	Squalene fold
NC	10.0832	1
1	6.83945	0.678302
2	97.9206	9.71126
3	9.55114	0.947233
4	9.62343	0.954403
5	13.9738	1.38585
6	17.2936	1.71509
7	158.526	15.7218
8	8.25617	0.818805
9	3.67434	0.364403
10	13.5115	1.34
11	19.6622	1.95
12	7.15907	0.71
13	25.9138	2.57
14	115.049	11.41
15	15.629	1.55
16	18.1498	1.8
17	15.024	1.49
18	16.1331	1.6
19	12.8057	1.27
20	18.1498	1.8
21	12.8057	1.27
22	48.0969	4.77
23	140.056	13.89
24	180.086	17.86
25	16.1331	1.6
26	369.852	36.68
27	9.07488	0.9
28	298.059	29.56
29	7.2599	0.72
30	125.41	12.4375
31	62.355	6.18405
32	9.7719	0.969127
33	9.63142	0.955195
34	4.80886	0.476918
35	6.58664	0.653229
36	36.1918	3.58932
37	4.42978	0.439323
38	5.05515	0.501344
39	4.56044	0.452281
40	6.14646	0.609574
41	9.13177	0.905642
42	8.8432	0.877023
43	9.32067	0.924377
44	11.2979	1.12046
45	16.3662	1.62311
46	68.5729	6.80071
47	10.5904	1.0503
48	10.2573	1.01726
49	11.0003	1.09096

## Sheet: Fig.4c
Fig. 4c
The data of yeast production of squalene (mg/L)
Biological Replicate	Squalene titer	Mean	SD
NC_1	8.5307	8.5536	0.373368
NC_2	9.0219
NC_3	8.1082
7R_1	71.6511	71.0652	2.39114
7R_2	67.888
7R_3	73.6565
14R_1	114.501	111.259	3.74927
14R_2	113.272
14R_3	106.004
24R_1	156.957	158.016	2.02519
24R_2	160.85
24R_3	156.241
26R_1	355.726	341.578	39.9348
26R_2	287.154
26R_3	381.855
28R_1	265.996	301.667	28.5547
28R_2	335.896
28R_3	303.11

## Sheet: Fig.4e
Fig. 4e
	No gRNA	gRNA1	gRNA2	gRNA3	gRNA4	gRNA5	gRNA6
HMG1	FI
1	113	189	654	281	1038	720	440
2	129	463	637	279	898	653	445
3	130	428	732	274	948	675	354
4	135	418	643	291	900	627	447
HMG1	OD
1	2.85	3.78	3.96	3.52	3.65	3.26	3.38
2	3.2	3.37	4.78	4.45	3.58	3.49	3.41
3	3.29	3.37	3.68	3.87	3.81	3.54	4.01
4	3.27	3.42	3.69	3.95	3.79	3	3.86
HMG1	FI/OD
1	39.6491	50	165.152	79.8295	284.384	220.859	130.178
2	40.3125	137.389	133.264	62.6966	250.838	187.106	130.499
3	39.5137	127.003	198.913	70.801	248.819	190.678	88.2793
4	41.2844	122.222	174.255	73.6709	237.467	209	115.803
MEAN	40.1899	128.871	167.896	69.0562	255.377	201.911	111.527
HEMG1	FI/OD FOLD
1	0.986544	1.24409	4.10928	1.98631	7.076	5.49538	3.23906
2	1.00305	3.41849	3.31585	1.56001	6.24132	4.65555	3.24705
3	0.983174	3.16007	4.94933	1.76166	6.19108	4.74442	2.19655
4	1.02723	3.04112	4.33578	1.83307	5.90862	5.20031	2.8814
MEAN	1	3.20656	4.17756	1.78526	6.35425	5.02392	2.89102
STDEV	0.0201256	0.192933	0.675246	0.177013	0.50295	0.394633	0.493377

## Sheet: Fig.4f
Fig. 4f
ERG10
Strain	Negative			7R			14R			24R			26R			28R
Triplicate	1	2	3	1	2	3	1	2	3	1	2	3	1	2	3	1	2	3
ACT1	26.0361	26.0605	27.9682	26.1229	25.9916	26.5207	27.185	27.63	27.1168	25.9063	28.0081	27.5604	29.0288	27.4302	28.9436	26.6165	27.4171	28.0269
	26.1969	25.836	28.1418	27.005	25.774	26.1365	27.2693	27.5024	27.3623	25.6103	27.3971	27.8195	28.9646	27.4495	28.8945	26.1327	27.36	28.1592
CT MEAN	26.1165	25.9482	28.055	26.1229	25.8828	26.3286	27.2271	27.5662	27.2396	25.7583	27.7026	27.6899	28.9967	27.4398	28.919	26.3746	27.3886	28.093
ERG10	27.28	27.0203	28.8342	28.0029	27.2442	27.9022	27.5459	31.3669	27.956	24.3173	26.1403	25.9046	28.1176	26.8681	28.8724	23.8863	24.8939	25.3638
	27.4932	27.4808	28.7565	27.5925	27.105	28.0525	27.7308	27.5695	28.0486	24.4234	25.722	25.9854	28.0933	27.905	27.6942	23.8637	24.8278	25.2223
CT MEAN	27.3866	27.2505	28.7954	27.7977	27.1746	27.9774	27.6383	27.5695	28.0023	24.3703	25.9312	25.945	28.1054	27.905	28.2833	23.875	24.8608	25.293
ΔCT	1.27016	1.30229	0.740353	1.67478	1.29179	1.64876	0.411199	0.0033	0.762763	-1.38797	-1.77144	-1.74493	-0.891268	0.465201	-0.635683	-2.49961	-2.52773	-2.8
ΔCT MEAN	1.28622			1.53844			0.392421			-1.63478			-0.763476			-2.60911
ΔΔCT	-0.0158395	0.0162895	-0.545647	0.388779	0.0057865	0.362758	-0.874801	-1.2827	-0.523237	-2.67397	-3.05744	-3.03093	-2.17727	-0.820799	-1.92168	-3.78561	-3.81373	-4.086
RQ	1.01104	0.988772	1.45967	0.763775	0.995997	0.777676	1.83376	2.43294	1.43718	6.38181	8.32494	8.17334	4.52296	1.76638	3.78865	13.7905	14.062	16.9827
RQ MEAN	0.999906			0.845816			1.90129			7.6267			4.15581			14.9451
SD	0.0111336			0.130246			0.409314			0.88244			0.367157			1.44509
ERG13
Strain	NC			7R			14R			24R			26R			28R
Triplicate	1	2	3	1	2	3	1	2	3	1	2	3	1	2	3	1	2	3
ACT1	26.0361	26.0605	27.9682	26.1229	25.9916	26.5207	27.185	27.63	27.1168	25.9063	28.0081	27.5604	29.0288	27.4302	28.9436	26.6165	27.4171	28.0269
	26.1969	25.836	28.1418	27.005	25.774	26.1365	27.2693	27.5024	27.3623	25.6103	27.3971	27.8195	28.9646	27.4495	28.8945	26.1327	27.36	28.1592
CT MEAN	26.1165	25.9482	28.055	26.1229	25.8828	26.3286	27.2271	27.5662	27.2396	25.7583	27.7026	27.6899	28.9967	27.4398	28.919	26.3746	27.3886	28.093
ERG13	27.2735	27.5739	29.9031	23.9333	24.7898	25.253	31.9191	25.843	23.8432	23.6495	25.5807	25.3449	28.3356	27.4411	28.0333	27.7532	28.7013	29.2439
	27.3901	27.885	29.5184	25.3082	17.0446	23.7285	24.4985	25.7455	25.146	23.7693	25.5783	25.2421	27.9975	27.7948	27.6591	27.5395	27.9682	29.2841
CT MEAN	27.3318	27.7295	29.7108	24.6208	24.7898	24.4908	24.4985	25.7455	24.4946	23.7094	25.5795	25.2935	28.1666	27.7948	27.8462	27.6463	28.3348	29.264
ΔCT	1.2153	1.78125	1.65576	-1.50216	-1.09297	-1.83785	-2.72866	-1.82071	-2.74498	-2.04892	-2.1231	-2.39645	-0.830142	0.354962	-1.0728	1.27173	0.946217	1.17097
ΔCT MEAN	1.49827			-1.47766			-2.73682			-2.18949			-0.951473			1.12964
ΔΔCT	-0.282703	0.283247	0.157765	-3.00016	-2.59097	-3.33585	-4.22666	-3.31871	-4.24298	-3.54692	-3.6211	-3.89445	-2.32814	-1.14304	-2.5708	-0.226271	-0.551783	-0.327031
RQ	1.21647	0.82174	0.896413	8.00091	6.02503	10.097	18.722	9.97774	18.9349	11.6877	12.3044	14.8712	5.02158	2.20846	5.94141	1.16981	1.4659	1.25443
RQ MEAN	1.01911			8.04097			18.8284			12.9544			5.48149			1.29671
SD	0.197366			2.03626			0.106478			1.37852			0.459912			0.12452
HMG1
Strain	NC			7R			14R			24R			26R			28R
Triplicate	1	2	3	1	2	3	1	2	3	1	2	3	1	2	3	1	2	3
ACT1	26.0361	26.0605	27.9682	26.1229	25.9916	26.5207	27.185	27.63	27.1168	25.9063	28.0081	27.5604	29.0288	27.4302	28.9436	26.6165	27.4171	28.0269
	26.1969	25.836	28.1418	27.005	25.774	26.1365	27.2693	27.5024	27.3623	25.6103	27.3971	27.8195	28.9646	27.4495	28.8945	26.1327	27.36	28.1592
CT MEAN	26.1165	25.9482	28.055	26.1229	25.8828	26.3286	27.2271	27.5662	27.2396	25.7583	27.7026	27.6899	28.9967	27.4398	28.919	26.3746	27.3886	28.093
HMG1	26.7321	26.9983	28.1014	25.5072	24.7868	25.0643	25.8193	26.3716	26.0277	24.9841	26.1213	25.8598	27.2734	26.0937	27.0269	25.3163	26.4783	27.7651
	26.6187	26.9138	28.1634	25.4502	25.1969	25.0993	25.818	26.4393	26.1208	24.9777	26.0452	25.6734	27.1972	25.9096	26.9459	25.4282	26.5729	27.508
CT MEAN	26.6754	26.9561	28.1324	25.4787	24.9919	25.0818	25.818	26.4393	26.0742	24.9809	26.0832	25.7666	27.2353	26.0017	26.9864	25.3723	26.5256	27.6366
ΔCT	0.558903	1.00783	0.077407	-0.644226	-0.89093	-1.24684	-1.40917	-1.1269	-1.16534	-0.777407	-1.61936	-1.92331	-1.76144	-1.43815	-1.93261	-1.00235	-0.862934	-0.45648
ΔCT MEAN	0.783368			-0.927333			-1.28725			-1.77133			-1.84703			-0.773922
ΔΔCT	-0.224097	0.224833	-0.705593	-1.42723	-1.67393	-2.02984	-2.19217	-1.9099	-1.94834	-1.56041	-2.40236	-2.70631	-2.54444	-2.22115	-2.71561	-1.78535	-1.64593	-1.23948
RQ	1.16805	0.855694	1.63081	2.68929	3.19083	4.0836	4.56991	3.75783	3.85929	2.94937	5.28666	6.52649	5.83381	4.66264	6.56873	3.44702	3.12951	2.36113
RQ MEAN	1.01187			3.32124			4.2146			4.92084			6.20127			2.97922
SD	0.156176			0.706245			0.355311			0.619917			0.367458			0.455871
ERG12
Strain	NC			7R			14R			24R			26R			28R
Triplicate	1	2	3	1	2	3	1	2	3	1	2	3	1	2	3	1	2	3
ACT1	26.0361	26.0605	27.9682	26.1229	25.9916	26.5207	27.185	27.63	27.1168	25.9063	28.0081	27.5604	29.0288	27.4302	28.9436	26.6165	27.4171	28.0269
	26.1969	25.836	28.1418	27.005	25.774	26.1365	27.2693	27.5024	27.3623	25.6103	27.3971	27.8195	28.9646	27.4495	28.8945	26.1327	27.36	28.1592
CT MEAN	26.1165	25.9482	28.055	26.1229	25.8828	26.3286	27.2271	27.5662	27.2396	25.7583	27.7026	27.6899	28.9967	27.4398	28.919	26.3746	27.3886	28.093
ERG12	24.7947	25.1001	26.1573	22.5738	22.2259	22.4311	25.0983	25.9395	25.7144	25.0438	25.7499	26.0819	26.9066	25.9886	26.9645	23.8809	25.0137	26.2858
	24.6967	25.2181	26.1384	22.635	23.725	22.4355	25.3314	25.9199	25.6852	25.109	25.608	25.794	27.2015	26.0504	26.6756	24.0616	24.9452	26.4666
CT MEAN	24.7457	25.1591	26.1478	22.6044	22.2259	22.4333	25.3314	25.9199	25.6998	25.0764	25.6789	25.938	27.054	26.0195	26.82	23.9712	24.9795	26.3762
ΔCT	-1.37078	-0.789119	-1.90716	-3.51853	-3.65689	-3.8953	-1.89578	-1.64632	-1.53976	-0.681897	-2.02367	-1.75198	-1.94266	-1.42036	-2.09899	-2.40337	-2.4091	-1.71679
ΔCT MEAN	-1.07995			-3.69024			-1.69395			-1.88782			-2.02082			-2.40624
ΔΔCT	-0.290779	0.290881	-0.827158	-2.43853	-2.57689	-2.8153	-0.815782	-0.56632	-0.459758	0.398103	-0.943665	-0.671981	-0.862657	-0.34036	-1.01899	-1.32337	-1.3291	-0.636795
RQ	1.2233	0.817403	1.77419	5.42089	5.96654	7.03863	1.76025	1.48074	1.37531	0.758855	1.92341	1.59326	1.81838	1.26607	2.0265	2.5025	2.51246	1.55487
RQ MEAN	1.02035			6.14202			1.53877			1.75833			1.92244			2.50748
SD	0.202949			0.823022			0.16242			0.165075			0.104057			0.00497908
ERG8
Strain	NC			7R			14R			24R			26R			28R
Triplicate	1	2	3	1	2	3	1	2	3	1	2	3	1	2	3	1	2	3
ACT1	26.0361	26.0605	27.9682	26.1229	25.9916	26.5207	27.185	27.63	27.1168	25.9063	28.0081	27.5604	29.0288	27.4302	28.9436	26.6165	27.4171	28.0269
	26.1969	25.836	28.1418	27.005	25.774	26.1365	27.2693	27.5024	27.3623	25.6103	27.3971	27.8195	28.9646	27.4495	28.8945	26.1327	27.36	28.1592
CT MEAN	26.1165	25.9482	28.055	26.1229	25.8828	26.3286	27.2271	27.5662	27.2396	25.7583	27.7026	27.6899	28.9967	27.4398	28.919	26.3746	27.3886	28.093
ERG8	25.3879	26.0648	26.4844	25.5607	25.049	25.5357	22.6399	23.47	23.3164	24.2002	25.0071	25.0581	27.8938	26.6282	27.6362	23.0771	23.9179	25.5041
	25.9617	25.5317	26.2776	25.6927	25.3091	25.4454	22.5573	23.1177	23.0028	24.5201	24.7578	24.9936	27.8569	26.3191	27.49	22.9924	23.9829	25.4653
CT MEAN	25.6748	25.7982	26.381	25.6267	25.1791	25.4905	22.5573	23.1177	23.1596	24.3601	24.8824	25.0258	27.8753	26.4736	27.5631	23.0347	23.9504	25.4847
ΔCT	-0.441668	-0.149986	-1.67401	-0.496206	-0.70376	-0.838076	-4.66987	-4.44847	-4.07995	-1.39816	-2.82018	-2.66408	-1.12137	-0.966201	-1.35593	-3.33987	-3.43817	-2.60835
ΔCT MEAN	-0.295827			-0.679348			-4.39943			-2.74213			-1.14783			-3.38902
ΔΔCT	-0.145668	0.146014	-1.37801	-0.200206	-0.40776	-0.542076	-4.37387	-4.15247	-3.78395	-1.10216	-2.52418	-2.36808	-0.825372	-0.670201	-1.05993	-3.04387	-3.14217	-2.31235
RQ	1.10624	0.903744	2.59909	1.14886	1.32662	1.45607	20.7332	17.7835	13.7747	2.14676	5.75246	5.16255	1.77199	1.59129	2.08483	8.24699	8.82854	4.96693
RQ MEAN	1.00499			1.31052			17.4305			5.4575			1.81604			8.53777
SD	0.101249			0.154234			2.85172			0.294955			0.203877			0.290771
ERG19
Strain	NC			7R			14R			24R			26R			28R
Triplicate	1	2	3	1	2	3	1	2	3	1	2	3	1	2	3	1	2	3
ACT1	26.0361	26.0605	27.9682	26.1229	25.9916	26.5207	27.185	27.63	27.1168	25.9063	28.0081	27.5604	29.0288	27.4302	28.9436	26.6165	27.4171	28.0269
	26.1969	25.836	28.1418	27.005	25.774	26.1365	27.2693	27.5024	27.3623	25.6103	27.3971	27.8195	28.9646	27.4495	28.8945	26.1327	27.36	28.1592
CT MEAN	26.1165	25.9482	28.055	26.1229	25.8828	26.3286	27.2271	27.5662	27.2396	25.7583	27.7026	27.6899	28.9967	27.4398	28.919	26.3746	27.3886	28.093
ERG19	26.4851	26.866	27.7685	24.9209	24.6603	24.5571	22.2991	23.2024	22.8007	22.7769	23.7633	24.0211	24.1526	23.3544	24.0514	24.0931	25.3936	26.7931
	26.6698	26.8999	27.8767	24.8522	25.2816	25.0795	22.3648	23.0124	22.9409	22.7839	23.7665	23.337	24.3967	22.8241	23.9948	24.5248	25.7486	26.1211
CT MEAN	26.5774	26.8829	27.8226	24.8865	24.9709	24.8183	22.3648	23.0124	22.8708	22.7804	23.7649	23.6791	24.2746	23.0892	24.0231	24.3089	25.5711	26.4571
ΔCT	0.460949	0.934693	-0.232405	-1.23638	-0.91187	-1.51031	-4.86235	-4.55385	-4.36876	-2.97792	-3.9377	-4.01088	-4.72206	-4.3506	-4.89588	-2.06567	-1.81744	-1.63596
ΔCT MEAN	0.697821			-1.21952			-4.59499			-3.97429			-4.65618			-1.94156
ΔΔCT	-0.237051	0.236693	-0.930405	-1.93438	-1.60987	-2.20831	-5.56035	-5.25185	-5.06676	-3.67592	-4.6357	-4.70888	-5.42006	-5.0486	-5.59388	-2.76367	-2.51544	-2.33396
RQ	1.17858	0.848688	1.90581	3.82214	3.05224	4.62132	47.1882	38.1034	33.5155	12.781	24.8591	26.1526	42.8155	33.0964	48.2976	6.79122	5.71773	5.04186
RQ MEAN	1.01363			3.8319			39.6024			25.5058			45.5566			6.25448
SD	0.164946			0.784585			5.68162			0.646725			2.74105			0.536743
IDI1
Strain	NC			7R			14R			24R			26R			28R
Triplicate	1	2	3	1	2	3	1	2	3	1	2	3	1	2	3	1	2	3
ACT1	26.0361	26.0605	27.9682	26.1229	25.9916	26.5207	27.185	27.63	27.1168	25.9063	28.0081	27.5604	29.0288	27.4302	28.9436	26.6165	27.4171	28.0269
	26.1969	25.836	28.1418	27.005	25.774	26.1365	27.2693	27.5024	27.3623	25.6103	27.3971	27.8195	28.9646	27.4495	28.8945	26.1327	27.36	28.1592
CT MEAN	26.1165	25.9482	28.055	26.1229	25.8828	26.3286	27.2271	27.5662	27.2396	25.7583	27.7026	27.6899	28.9967	27.4398	28.919	26.3746	27.3886	28.093
IDI1	25.9747	26.3377	27.5407	26.3073	25.9438	25.9251	26.4645	27.6822	27.3621	26.2615	27.4868	27.3451	27.9777	27.0618	27.8982	26.3632	27.2923	28.4105
	25.9784	26.7622	27.5878	26.237	25.9568	26.1304	26.4195	27.4203	27.4546	26.5895	27.5368	27.0598	28.3358	26.4389	28.0266	26.5925	27.3546	28.5491
CT MEAN	25.9766	26.55	27.5642	26.2721	25.9503	26.0277	26.4195	27.4203	27.4083	26.4255	27.5118	27.2024	28.1567	27.0618	27.9624	26.4778	27.3234	28.4798
ΔCT	-0.139914	0.601725	-0.490765	0.149197	0.0674835	-0.300867	-0.807609	-0.14592	0.168779	0.667207	-0.190778	-0.487495	-0.839954	-0.378052	-0.956573	0.103223	-0.0651145	0.386755
ΔCT MEAN	0.230905			-0.0280623			-0.261583			-0.339137			-0.72486			0.0190545
ΔΔCT	-0.370914	0.370725	-0.721765	-0.0818035	-0.163517	-0.531867	-1.03861	-0.37692	-0.0622215	0.436207	-0.421778	-0.718495	-1.07095	-0.609052	-1.18757	-0.127777	-0.296115	0.155755
RQ	1.29317	0.773394	1.6492	1.05834	1.12001	1.4458	2.05425	1.29857	1.04407	0.739075	1.33958	1.64546	2.10082	1.52526	2.27769	1.09261	1.22783	0.897663
RQ MEAN	1.03328			1.20805			1.17132			1.49252			2.18926			1.16022
SD	0.259889			0.208192			0.127247			0.152944			0.088436			0.0676123
ERG20
Strain	NC			7R			14R			24R			26R			28R
Triplicate	1	2	3	1	2	3	1	2	3	1	2	3	1	2	3	1	2	3
ACT1	26.0361	26.0605	27.9682	26.1229	25.9916	26.5207	27.185	27.63	27.1168	25.9063	28.0081	27.5604	29.0288	27.4302	28.9436	26.6165	27.4171	28.0269
	26.1969	25.836	28.1418	27.005	25.774	26.1365	27.2693	27.5024	27.3623	25.6103	27.3971	27.8195	28.9646	27.4495	28.8945	26.1327	27.36	28.1592
CT MEAN	26.1165	25.9482	28.055	26.1229	25.8828	26.3286	27.2271	27.5662	27.2396	25.7583	27.7026	27.6899	28.9967	27.4398	28.919	26.3746	27.3886	28.093
ERG20	25.0437	25.03	26.4463	22.8704	22.7047	22.4286	22.8154	23.6696	23.6732	19.9311	23.1446	23.3093	23.23	22.4996	23.2117	25.4515	26.1115	27.9059
	24.7035	25.1561	26.4234	22.9537	23.3333	22.4048	23.1471	23.8977	23.5544	22.1737	23.3638	23.2387	23.3353	22.1329	23.1505	25.353	26.2111	27.5816
CT MEAN	24.8736	25.093	26.4349	22.9121	22.7047	22.4167	23.1471	23.8977	23.6138	22.1737	23.2542	23.274	23.2827	22.4996	23.1811	25.4023	26.1613	27.7438
ΔCT	-1.24289	-0.855186	-1.62015	-3.21086	-3.17813	-3.91186	-4.08005	-3.66847	-3.62575	-3.58464	-4.44836	-4.41593	-5.71403	-4.94023	-5.73793	-0.972354	-1.22722	-0.349273
ΔCT MEAN	-1.04904			-3.43362			-3.79142			-4.43215			-5.46407			-1.09979
ΔΔCT	-0.193885	0.193814	-0.571147	-2.16186	-2.12913	-2.86286	-3.03105	-2.61947	-2.57675	-2.53564	-3.39936	-3.36693	-4.66503	-3.89123	-4.68893	0.076646	-0.17822	0.699727
RQ	1.14384	0.874292	1.4857	4.47492	4.37454	7.27455	8.17406	6.14524	5.96594	5.79833	10.5514	10.3169	25.3697	14.8381	25.7935	0.94826	1.13149	0.615689
RQ MEAN	1.00907			5.37467			6.76175			8.88887			22.0004			1.03987
SD	0.134774			0.0709782			0.0896523			0.117259			0.211908			0.0916137

## Sheet: Fig.5b
Fig. 5b
	Plate1	Plate2	Plate3	Plate4	Plate5	Plate6
Strain	FI/OD	FI/OD	FI/OD	FI/OD	FI/OD	FI/OD
A1	54739.5	14762.7	32799.5	25988.7	71463.8	23231.2
A2	48446.6	23253.6	21821.2	16736.7	65277.2	70498.9
A3	21411.6	14399	24218.7	40540.4	113472	24860.3
A4	36485.3	347784	19679.4	36527	24957.1	19681.8
A5	39520.5	56659.9	20403.2	22256.5	33148.4	16500.6
A6	22131.6	25195.7	15096.4	25269.7	27976.2	24461.2
A7	34700.6	24664.3	26059.1	35174.3	28281.3	17804.4
A8	66110.9	136989	20635.1	25155.5	193376	32779.8
A9	26613.6	76599.6	31133.6	93733.6	10251.6	38534.2
A10	21970.8	23089.5	74801.5	32863.5	67278.1	256848
A11	50881.3	12693.9	41895.8	41798.7	112271	461787
A12	28035.8	21919.3	22232.6	44875	421647	51392.9
B1	85797.1	24369.7	54586.5	25996.7	172023	19308.6
B2	51790.2	48173.5	28155.9	25417.1	72655.1	33341.7
B3	28684	33321.6	28629	19007.9	30408.7	35004.4
B4	129117	20838.5	124579	17524.7	38603.2	124959
B5	26140	12678.8	38388.8	52192.8	19212	35175.2
B6	25978.1	18126.4	30618.1	23206.8	69288.9	34797.2
B7	61701.5	34912.7	34684.1	761911	28593.4	60426.9
B8	35427.1	71682.9	25343.1	73552.9	41901.5	125548
B9	26091	37024.4	40834.2	51811.8	25601.1	29774.8
B10	34715.5	27534.7	29300.9	39486.3	27008.2	130704
B11	52501.7	18295.8	21921.2	102471	31518.8	74078.3
B12	44369.5	43628.7	12893.1	99812.8	20986.6	18871.3
C1	84044.3	28636.2	65111.5	17360.3	46029.7	52302.7
C2	59495.3	22117	53894.8	40970.2	25740.1	47208.2
C3	62637.8	99719.4	53346.9	26978.4	155859	127116
C4	58380.4	31136.5	39834.7	23121.2	33460.1	22579.4
C5	31183.9	41819.5	36618.1	60994.3	118108	43731.5
C6	52039.2	39474	11450.9	50625.1	52973.5	45324.1
C7	39349.2	36908.7	19190.1	57936.7	28779.6	78583.6
C8	38121.2	44469.8	31665.9	30036.1	31986.9	201745
C9	24846.6	23575.1	38128.1	21030.5	34234.8	105909
C10	50533.6	13152.1	79840.9	17679.1	426268	17683.5
C11	36274.2	325766	86064.7	62420.1	36015.6	35760.7
C12	59823.2	41064.7	61005.2	24751.9	42975.7	232167
D1	49257.5	37508.3	61309.1	22690.7	31525.3	13146.2
D2	81605.4	24536.4	20832.3	24923.7	30434	22890.7
D3	50622.1	18168.1	39863	27894.3	40383.1	32551.5
D4	26602.7	144419	44763.7	20864.6	23646	19308
D5	41296.3	24831	19336.3	24967.4	141461	9153.72
D6	49741.9	67374.4	132038	26082.1	65304	13614.1
D7	38929.6	14736.8	78518.9	29608.6	47150.7	35593.7
D8	41194.7	39921.6	25699.7	43503.8	25603.6	127062
D9	29952.2	26548.4	22247.5	49462.1	57934.5	63007.5
D10	41550.9	20420.3	28424.4	64554.3	24055.7	261003
D11	51819.5	301003	28956.3	50179.4	36348.6	87349.1
D12	32984.4	38765.8	14701.2	48960.2	37183.5	52485.1
E1	105819	30878.9	30312.9	34673.6	79509.3	38249.6
E2	39571.9	11747.5	28676.3	23687.7	21281.4	20513.8
E3	24685.8	24029.6	67674.4	60374.4	57121.3
E4	35492.5	36999.9	46349.6	23245.5	21883.7
E5	38646.4	12533.2	44885	20215	50811.3
E6	31840.1	49224.2	33959.9	38822.3	26167.3
E7	21061.4	34450.4	17959.8	42388.3	131349
E8	49804.2	23032.7	24953	32808.9	37149.9
E9	15208.6	16276.4	35817.2	79205.8	33838.6
E10	56143.8	41972	36929.5	59104.5	37762.7
E11	76477.6	19033.9	37390.6	52328.9	19815.6
E12	39414	23286.3	37861.3	24120.6	24202.7
F1	89037.7	87763.3	54588.9	48024.4	21910.8
F2	302700	21958.5	35634.6	36119.1	86827.8
F3	93214	41160.9	19056.9	65511.3	38131.7
F4	45568.2	16159.4	18045.5	125382	22885.1
F5	48686.1	38051.2	28526.6	54242.5	20943.6
F6	63475.4	19826.2	76904.3	22581.1	33717.4
F7	53842.5	29596.5	21032.3	184448	21950.5
F8	33524.2	27546.3	32043.2	28508.1	21955.6
F9	28803.7	47690.6	41395.6	30744.8	5021.57
F10	140613	27993.3	51151.4	39397.3	74411.2
F11	57882.1	187523	56145.6	132234	47363.7
F12	52776.6	59813.3	31004.5	39223.6	59197.1
G1	80660.5	33010	26780.2	40693.4	149908
G2	52696.2	37783.2	21262.6	44905.5	55953.5
G3	27203.7	22544.8	208639	20458.4	108335
G4	232854	43897	53358	74208.4	66436.8
G5	74977.2	35878.2	59140	43157.8	38027.9
G6	45815.9	49864.7	37989.6	72484	20620.4
G7	46012.7	17977.4	25312.5	62731.5	19972.2
G8	68771.8	28341.8	30461.4	55488.4	18495.8
G9	46698.3	47523.5	107434	185278	22106.1
G10	53439.3	24419.1	48373.8	40764.7	98275.4
G11	44471.3	30351.4	45110.7	28719.6	27479.1
G12	57113.5	315140	27101.8	39099.9	34554.1
H1	52330.7	12037.9	94533.1	29497.4	44705.1
H2	23802.1	21051.2	35312.4	149429	12208.1
H3	136842	41498	22036.4	29045.8	94787.9
H4	125459	14289.3	19873.5	44286.5	8847.24
H5	42852.8	23378.4	14930	34318.8	55049.6
H6	58340.8	12995.6	26865.9	25662.2	49779.1

## Sheet: Fig.5c
Fig. 5c
Strain		NC				2A4				2C11				2G12				4B7				5A12				5C10				6A11				4A2				4C10				5H2
Gene	Replicates	1	2	3	4	1	2	3	4	1	2	3	4	1	2	3	4	1	2	3	4	1	2	3	4	1	2	3	4	1	2	3	4	1	2	3	4	1	2	3	4	1	2	3	4
ACT1	CT	23.6443	20.8331	21.0899	20.8687	20.9397	21.8581	20.3906	20.6583	22.271	21.4463	21.2297	20.9038	20.7114	20.7961	20.8409	20.8329	20.9518	20.7282	20.2654	20.5036	20.8146	20.982	21.2099	20.4332	20.3059	20.4047	20.8159	19.9364	21.358	21.2918	20.8539	20.6508	21.1775	20.7689	21.1115	20.9961	21.0203	20.8976	20.5939	20.8095	21.2165	21.0745	20.6046	20.9667
		21.3902	20.8748	21.0119	20.9267	21.6046	20.7924	21.1246	20.8124	20.9784	21.5066	21.1092	20.7745	20.754	20.7093	20.7155	20.9518	20.953	20.7199	20.2543	20.5329	20.8508	21.2201	21.4413	20.6554	20.3005	20.44	20.8789	19.9876	21.3122	21.2799	20.8936	20.669	21.1586	20.8284	21.4334	20.8941	21.0007	21.0142	20.6791	20.8932	21.0457	21.1495	20.5805	20.7296
	Mean	21.3902	20.854	21.0509	20.8977	21.2722	21.3252	20.7576	20.7354	21.6247	21.4765	21.1695	20.8391	20.7327	20.7527	20.7782	20.8923	20.9524	20.7241	20.2598	20.5183	20.8327	21.101	21.3256	20.5443	20.3032	20.4224	20.8474	19.962	21.3351	21.2858	20.8737	20.6599	21.1681	20.7986	21.2725	20.9451	21.0105	20.9559	20.6365	20.8513	21.1311	21.112	20.5926	20.8481
HEM1	CT	23.2217	23.2184	23.3493	23.1704	23.5149	23.2287	22.7784	23.0039	25.4081	23.5959	23.9253	23.1243	22.7729	23.2689	23.1207	23.1547	22.4455	21.5238	21.9587	21.707	23.1203	23.1144	23.4345	22.8594	22.8939	23.0421	23.3206	22.6505	22.812	22.8772	22.8683	22.5559	22.7321	22.5599	22.9284	22.6897	21.6368	21.6616	21.2788	21.4967	22.4656	22.3168	22.3828	22.3233
		23.535	23.329	23.3568	22.9375	23.5132	23.1195	22.4112	23.1016	23.2329	23.7644	23.4992	23.0016	22.7553	23.4971	23.2865	23.1769	22.2692	21.4945	21.8248	22.1131	23.1349	23.1467	23.4536	22.8388	22.954	23.0787	23.1981	22.7842	22.8005	22.8702	22.8457	22.8826	22.9554	22.6041	23.3327	22.882	21.7101	21.8246	21.3576	21.6919	22.4074	22.4605	22.6418	22.3823
	Mean	23.3783	23.2737	23.3531	23.054	23.5141	23.1741	22.5948	23.0527	23.2329	23.6802	23.7123	23.0629	22.7641	23.383	23.2036	23.1658	22.3574	21.5091	21.8917	21.91	23.1276	23.1305	23.444	22.8491	22.9239	23.0604	23.2594	22.7173	22.8062	22.8737	22.857	22.7192	22.8438	22.582	23.1306	22.7858	21.6735	21.7431	21.3182	21.5943	22.4365	22.3887	22.5123	22.3528
	Delta CT	1.98812	2.41975	2.30216	2.15625	2.24189	1.84885	1.83719	2.31739	1.60823	2.20368	2.54278	2.22379	2.0314	2.63028	2.42542	2.27341	1.40494	0.785029	1.6319	1.39174	2.2949	2.02952	2.11846	2.30475	2.62074	2.63804	2.41198	2.75537	1.47114	1.58787	1.98326	2.05932	1.6757	1.78338	1.8581	1.8407	0.662983	0.787218	0.681705	0.742988	1.30542	1.27669	1.91976	1.50472
	Delta Delta CT					0.025318	-0.367718	-0.379376	0.100818	-0.608345	-0.01289	0.326213	0.0072185	-0.185168	0.413711	0.208855	0.056842	-0.811629	-1.43154	-0.584672	-0.824827	0.0783275	-0.187049	-0.098106	0.0881845	0.404172	0.421466	0.19541	0.538803	-0.74543	-0.628698	-0.233311	-0.157252	-0.540872	-0.433191	-0.358466	-0.375867	-1.55359	-1.42935	-1.53487	-1.47358	-0.911154	-0.939883	-0.296812	-0.711851
	Quantity fold					0.982604	1.29031	1.30078	0.932504	1.52451	1.00897	0.797627	0.995009	1.13695	0.75069	0.865224	0.961366	1.75519	2.69735	1.4997	1.77132	0.947155	1.13843	1.07037	0.940706	0.75567	0.746666	0.873325	0.688342	1.67647	1.54617	1.17553	1.11516	1.45485	1.35022	1.28206	1.29762	2.93546	2.69326	2.89761	2.7771	1.88055	1.91837	1.22843	1.6379
	Quantity mean					1.12655				1.08153				0.928557				1.6754				1.02417				0.766				1.37833				1.34619				2.82586				1.66631
	Std					0.169961				0.269064				0.141555				0.455443				0.083797				0.0671378				0.238457				0.0676296				0.0963344				0.274764
HEM2	CT	24.3167	23.902	23.7699	23.9105	23.0248	22.4024	22.033	22.2243	22.384	22.8799	22.3766	21.9917	22.3813	22.6718	22.6727	22.5829	22.1636	22.1518	21.88	21.9095	22.1975	22.4429	22.8378	22.9843	22.0783	22.2505	22.4189	21.7336	22.6828	22.3975	22.2548	22.9928	26.5478	26.379	26.3629	26.5759	24.1091	24.2453	23.9758	24.0958	25.919	23.0807	26.3125	26.6575
		24.3199	24.091	24.0963	23.9791	22.9622	22.4512	22.2015	22.2921	22.3013	22.8988	22.4992	22.1637	22.3949	22.8029	22.7057	22.6468	22.0298	21.9173	21.8485	21.9649	22.2162	22.5199	23.2369	22.9635	22.058	22.2401	22.4738	21.7332	22.6762	22.3595	22.2998	22.3005	26.557	26.3958	26.3174	26.5254	24.0373	24.2942	24.0215	24.2975	25.9202	22.9909	26.4017	26.7021
	Mean	24.3183	23.9965	23.9331	23.9448	22.9935	22.4268	22.1173	22.2582	22.3426	22.8893	22.4379	22.0777	22.3881	22.7374	22.6892	22.6148	22.0967	22.0345	21.8643	21.9372	22.2069	22.4814	23.0373	22.9739	22.0681	22.2453	22.4463	21.7334	22.6795	22.3785	22.2773	22.6467	26.5524	26.3874	26.3402	26.5507	24.0732	24.2698	23.9987	24.1966	25.9196	23.0358	26.3571	26.6798
	Delta CT	2.92807	3.14254	2.88221	3.04709	1.72134	1.10156	1.35967	1.52283	0.71797	1.41287	1.26844	1.23858	1.65535	1.98465	1.91102	1.72248	1.14425	1.31045	1.60441	1.41891	1.37416	1.38038	1.71174	2.42955	1.76496	1.82293	1.59893	1.77142	1.34442	1.09267	1.40357	1.98677	5.38433	5.58878	5.0677	5.60554	3.06272	3.31386	3.36216	3.34532	4.78851	1.92384	5.76454	5.83169
	Delta Delta CT					-1.27864	-1.89842	-1.64031	-1.47715	-2.28201	-1.58711	-1.73154	-1.7614	-1.34463	-1.01533	-1.08896	-1.2775	-1.85573	-1.68953	-1.39557	-1.58107	-1.62582	-1.6196	-1.28824	-0.570427	-1.23502	-1.17705	-1.40105	-1.22856	-1.65556	-1.90731	-1.59641	-1.01321	2.38435	2.5888	2.06772	2.60556	0.062736	0.313878	0.362179	0.345343	1.78853	-1.07614	2.76456	2.83171
	Quantity fold					2.4261	3.72804	3.11733	2.78399	4.86355	3.00448	3.32082	3.39027	2.53965	2.02136	2.1272	2.42419	3.61935	3.22553	2.63092	2.99191	3.08618	3.0729	2.44231	1.48496	2.35384	2.26114	2.64093	2.34333	3.15045	3.75109	3.02389	2.0184	0.191531	0.166224	0.238536	0.164304	0.957447	0.804476	0.777989	0.787121	0.289468	2.10839	0.147159	0.140465
	Quantity mean					3.01386				3.64478				2.2781				3.11693				2.86713				2.39981				2.98596				0.190149				0.831758				0.192364
	Std					0.47934				0.718524				0.211206				0.359182				0.300444				0.143764				0.622514				0.0299314				0.0731873				0.068717
HEM3	CT	26.3691	26.3052	26.4856	26.3246	25.1401	24.3782	24.5404	24.513	24.9103	25.1945	24.8769	24.3987	24.2349	24.3892	24.6138	24.2588	24.7534	24.6897	24.9993	24.588	24.35	24.5521	24.954	25.2149	24.7339	25.0896	24.9154	24.5805	26.2204	24.5298	25.9937	26.2194	25.5622	25.5282	25.5216	25.5613	24.1769	24.3276	24.297	24.3386	26.0261	25.7123	26.3205	26.31
		26.5431	26.4021	26.543	26.3623	24.904	24.48	24.5099	24.5955	24.975	25.3011	24.8621	24.5364	24.3369	24.4419	24.6593	24.3516	24.8156	24.6776	25.1568	24.6147	24.3813	24.6695	25.3085	25.1658	24.8789	25.0172	24.9733	24.581	26.4645	24.574	26.1168	26.2074	25.5679	25.5961	25.55	25.561	24.1549	24.383	24.2906	24.3694	25.9711	25.765	26.2526	26.2988
	Mean	26.4561	26.3536	26.5143	26.3434	25.0221	24.4291	24.5251	24.5542	24.9426	25.2478	24.8695	24.4675	24.2859	24.4156	24.6366	24.3052	24.7845	24.6837	25.0781	24.6014	24.3657	24.6108	25.1312	25.1903	24.8064	25.0534	24.9443	24.5807	26.3424	24.5519	26.0552	26.2134	25.565	25.5622	25.5358	25.5612	24.1659	24.3553	24.2938	24.354	25.9986	25.7387	26.2865	26.3044
	Delta CT	5.06586	5.49966	5.46345	5.44573	3.74989	3.10385	3.76754	3.81888	3.31797	3.77134	3.70002	3.6284	3.5532	3.66285	3.85837	3.41282	3.83204	3.95955	4.81821	4.08307	3.53297	3.50979	3.80566	4.646	4.50325	4.63105	4.09694	4.61877	5.00733	3.26605	5.18147	5.5535	4.39698	4.76354	4.26337	4.61606	3.15538	3.39941	3.6573	3.50268	4.8675	4.62668	5.69398	5.45631
	Delta Delta CT					-1.61911	-2.26515	-1.60146	-1.55012	-2.05103	-1.59766	-1.66898	-1.7406	-1.8158	-1.70615	-1.51063	-1.95618	-1.53696	-1.40945	-0.550789	-1.28593	-1.83603	-1.85921	-1.56334	-0.722997	-0.865745	-0.737949	-1.27206	-0.750234	-0.361673	-2.10295	-0.187531	0.184502	-0.972019	-0.605457	-1.10563	-0.752939	-2.21362	-1.96959	-1.7117	-1.86632	-0.501497	-0.742321	0.324976	0.0873115
	Quantity fold					3.07185	4.80704	3.03449	2.92841	4.14402	3.02653	3.1799	3.34175	3.52055	3.26289	2.84935	3.88034	2.90183	2.65635	1.46489	2.43838	3.57027	3.62808	2.95538	1.65061	1.82228	1.6678	2.41506	1.68207	1.28491	4.29588	1.13881	0.879953	1.96158	1.52146	2.15193	1.68522	4.63839	3.91657	3.27547	3.646	1.41568	1.67286	0.798312	0.941275
	Quantity mean					3.46045				3.42305				3.37828				2.66552				3.38458				1.8968				1.10123				1.83005				3.86911				1.20703
	Std					0.779233				0.430917				0.37596				0.189312				0.304404				0.305246				0.167448				0.243471				0.499055				0.352921
HEM4	CT	23.2187	23.5268	23.4575	23.6749	21.9814	21.9657	21.7115	21.7201	21.7941	21.8656	22.0497	21.463	21.1496	21.4279	21.723	21.4858	21.4127	21.3502	21.6892	21.5487	18.2635	18.3791	18.7068	18.8926	22.0347	22.2313	22.0846	22.1444	21.5516	18.3886	18.86	21.7476	22.9891	22.8711	22.7873	22.8615	22.569	22.5372	22.5611	22.7182	23.7928	22.9293	23.6442	23.6836
		23.2414	23.6496	23.609	23.7394	21.9872	22.103	21.5069	22.3759	21.7838	21.962	21.7255	21.4477	21.1558	21.6	21.7052	21.5896	21.4031	21.7027	21.7122	21.6132	18.3928	18.4388	18.519	18.8529	21.99	22.2998	22.1274	22.2572	21.5292	18.7019	18.7785	21.9423	23.0925	22.9757	22.7942	22.8781	22.8246	22.6739	22.5359	22.7366	23.306	22.9155	23.6671	23.7274
	Mean	23.2301	23.5882	23.5332	23.7072	21.9843	22.0344	21.6092	22.048	21.789	21.9138	21.8876	21.4554	21.1527	21.514	21.7141	21.5377	21.4079	21.5265	21.7007	21.5809	18.3282	18.409	18.6129	18.8728	22.0124	22.2656	22.106	22.2008	21.5404	18.5453	18.8192	21.8449	23.0408	22.9234	22.7907	22.8698	22.6968	22.6055	22.5485	22.7274	23.5494	22.9224	23.6557	23.7055
	Delta CT	1.83988	2.73426	2.48233	2.80947	0.712109	0.709129	0.85161	1.31266	0.164275	0.437327	0.718103	0.616235	0.419989	0.761248	0.935906	0.645326	0.455478	0.802373	1.44088	1.06265	-2.50455	-2.69205	-2.71264	-1.67159	1.7092	1.8432	1.25864	2.23882	0.205261	-2.7406	-2.05451	1.18503	1.87271	2.12477	1.51829	1.92467	1.68632	1.64962	1.91199	1.87604	2.41831	1.81041	3.0631	2.85738
	Delta Delta CT					-1.96289	-1.96587	-1.82339	-1.36234	-2.51072	-2.23767	-1.9569	-2.05876	-2.25501	-1.91375	-1.73909	-2.02967	-2.21952	-1.87263	-1.23412	-1.61235	-5.17955	-5.36705	-5.38764	-4.34659	-0.965804	-0.831802	-1.41636	-0.436179	-2.46974	-5.4156	-4.72951	-1.48997	-0.802285	-0.550231	-1.15671	-0.75033	-0.988676	-1.02538	-0.763008	-0.798959	-0.256688	-0.864593	0.388098	0.18238
	Quantity fold					3.89842	3.90648	3.53912	2.57102	5.69906	4.71636	3.88226	4.16629	4.77338	3.76788	3.33826	4.08313	4.65739	3.66199	2.35238	3.0575	36.241	41.2709	41.864	20.3448	1.95315	1.77991	2.66911	1.35302	5.53944	42.6833	26.5293	2.80884	1.74386	1.46432	2.22949	1.68218	1.98436	2.0355	1.69703	1.73984	1.19473	1.82083	0.764136	0.881248
	Quantity mean					3.78134				4.61599				3.99066				3.43231				39.7919				1.9388				34.6063				1.77996				1.86418				1.16524
	Std					0.17131				0.693489				0.523561				0.845623				2.52257				0.474854				8.077				0.27954				0.147642				0.409938
HEM12	CT	21.0814	21.3478	21.5833	21.3812	21.7947	21.3225	20.894	21.291	21.2648	21.3372	21.7503	21.226	20.9105	21.0329	21.3057	21.0632	21.338	21.5967	21.3657	21.27	20.9783	21.3195	21.1129	21.1281	21.1673	21.2342	21.1708	21.1953	20.9136	21.0382	20.9136	21.1755	20.8141	20.9105	21.325	20.7956	20.9931	21.0542	20.9364	21.0704	21.0456	21.0996	21.0373	21.1553
		21.0728	21.5968	21.3133	21.3802	21.4655	21.3717	20.9272	21.2593	21.2818	21.4859	21.5341	21.188	20.8426	21.3247	21.4779	21.1189	21.1703	21.5732	21.3715	21.3486	20.994	21.2895	20.9901	21.181	21.1087	21.4828	21.1842	21.3088	20.9173	21.094	21.0461	21.0811	21.1019	20.9938	21.2842	20.9729	21.0003	21.0485	20.9414	21.1805	21.0116	21.0523	21.1685	21.1016
	Mean	21.0771	21.4723	21.4483	21.3807	21.6301	21.3471	20.9106	21.2752	21.2733	21.4116	21.6422	21.207	20.8766	21.1788	21.3918	21.091	21.2542	21.585	21.3686	21.3093	20.9862	21.3045	21.0515	21.1546	21.138	21.3585	21.1775	21.252	20.9155	21.0661	20.9799	21.1283	20.958	20.9521	21.3046	20.8843	20.9967	21.0513	20.9389	21.1254	21.0286	21.076	21.1029	21.1285
	Delta CT	-0.313098	0.618274	0.397397	0.483009	0.357926	0.0218565	0.152985	0.539814	-0.351396	-0.064926	0.472749	0.367856	0.143835	0.426106	0.613633	0.198704	0.301751	0.860861	1.10874	0.791002	0.153466	0.203475	-0.27409	0.610224	0.834824	0.936125	0.330145	1.29006	-0.419629	-0.219784	0.106119	0.468395	-0.210083	0.153504	0.032135	-0.0608305	-0.0137735	0.0954425	0.302376	0.274097	-0.10249	-0.0360095	0.510351	0.280332
	Delta Delta CT					-0.142074	-0.478143	-0.347015	0.0398135	-0.851396	-0.564926	-0.0272505	-0.132144	-0.356165	-0.073894	0.113633	-0.301296	-0.198249	0.360861	0.608744	0.291002	-0.346534	-0.296525	-0.77409	0.110224	0.334824	0.436125	-0.169855	0.790059	-0.919629	-0.719784	-0.393881	-0.0316045	-0.710083	-0.346496	-0.467865	-0.560831	-0.513773	-0.404557	-0.197624	-0.225903	-0.60249	-0.53601	0.010351	-0.219668
	Quantity fold					1.10349	1.39295	1.27193	0.972781	1.80425	1.47931	1.01907	1.09592	1.28002	1.05255	0.924258	1.23225	1.14731	0.778699	0.655767	0.817334	1.2715	1.22818	1.71011	0.926444	0.792881	0.739117	1.12495	0.57832	1.89163	1.64694	1.31392	1.02215	1.6359	1.27147	1.38306	1.47512	1.42778	1.32368	1.14681	1.16951	1.51833	1.44996	0.992851	1.16447
	Quantity mean					1.18529				1.34964				1.12227				0.849777				1.28406				0.809				1.46866				1.44139				1.26694				1.2814
	Std					0.160062				0.315092				0.142346				0.181843				0.279593				0.198858				0.329394				0.13346				0.115123				0.213004
HEM13	CT	25.2771	25.4001	25.3577	25.5427	22.8153	23.1715	22.9376	23.0573	23.2302	23.2942	23.4441	22.8595	23.0721	23.5663	23.6852	23.2172	23.3643	24.2562	24.4547	23.7793	20.9759	24.5531	21.2626	22.1203	26.2974	26.2696	26.4126	25.9645	25.9021	22.8221	26.2984	25.8553	23.1875	23.0829	23.1361	23.119	22.6893	22.3404	22.2665	22.4489	21.9975	21.9103	21.4911	21.4122
		25.398	25.3425	25.4977	25.5398	22.6974	22.9869	22.9332	22.9515	23.1698	23.2513	23.5621	22.8714	23.0419	23.5821	23.7682	23.2502	23.353	24.0475	24.3938	23.6608	21.0032	24.7059	21.2253	22.0051	26.1811	26.2736	26.4393	26.062	25.8473	22.8228	26.497	26.2521	23.2607	23.1358	23.0822	23.196	22.6172	22.3461	22.2938	22.5454	21.9821	21.9254	21.4676	21.4494
	Mean	25.3375	25.3713	25.4277	25.5413	22.7563	23.0792	22.9354	23.0044	23.2	23.2728	23.5031	22.8654	23.057	23.5742	23.7267	23.2337	23.3586	24.1518	24.4242	23.7201	20.9896	24.6295	21.2439	22.0627	26.2393	26.2716	26.426	26.0133	25.8747	22.8224	26.3977	26.0537	23.2241	23.1093	23.1091	23.1575	22.6533	22.3433	22.2802	22.4971	21.9898	21.9178	21.4793	21.4308
	Delta CT	3.9473	4.51731	4.3768	4.64358	1.48415	1.75398	2.1778	2.26905	1.57531	1.7963	2.33366	2.02629	2.32432	2.8215	2.94852	2.34132	2.40622	3.42775	4.1644	3.20178	0.156868	3.52848	-0.0816545	1.51838	5.93608	5.84926	5.57861	6.05132	4.53958	1.53659	5.52396	5.39382	2.05603	2.31072	1.83665	2.21236	1.64278	1.38738	1.64366	1.6458	0.858715	0.80584	0.886772	0.582705
	Delta Delta CT					-2.88685	-2.61702	-2.1932	-2.10195	-2.79569	-2.5747	-2.03734	-2.34471	-2.04668	-1.5495	-1.42248	-2.02968	-1.96478	-0.94325	-0.2066	-1.16922	-4.21413	-0.842515	-4.45265	-2.85262	1.56508	1.47826	1.20761	1.68032	0.168583	-2.83441	1.15296	1.02282	-2.31497	-2.06028	-2.53435	-2.15864	-2.72823	-2.98362	-2.72734	-2.7252	-3.51228	-3.56516	-3.48423	-3.78829
	Quantity fold					7.39652	6.13481	4.5732	4.29288	6.94362	5.95746	4.10487	5.07959	4.13154	2.92716	2.68047	4.08314	3.90354	1.92285	1.15397	2.2489	18.5601	1.79317	21.8969	7.22311	0.337958	0.35892	0.432985	0.312013	0.889716	7.13249	0.449703	0.492153	4.97595	4.17067	5.79314	4.46494	6.6264	7.90968	6.62235	6.61252	11.4105	11.8364	11.1907	13.8163
	Quantity mean					5.59935				5.52139				3.45558				1.77524				20.2285				0.360469				0.610524				4.85117				6.94273				12.0635
	Std					1.25264				1.05055				0.657796				0.459032				1.6684				0.0450438				0.198178				0.615456				0.558286				1.03827
HEM14	CT	26.6916	26.5372	26.4552	27.1788	26.4358	26.1907	25.8523	26.1198	26.1359	26.173	26.1153	25.8198	25.7682	27.1649	26.3151	26.0483	25.2636	24.5315	24.3362	24.4375	24.7915	25.4867	24.8194	24.8338	24.8336	24.9049	25.0237	24.5023	26.1583	25.6828	25.9157	25.6249	23.7607	23.7994	23.6335	23.816	25.1906	25.3612	25.0527	25.5655	23.7044	23.2985	23.6277	23.3651
		26.5273	26.9039	26.8936	26.5453	26.4877	24.8572	25.8849	26.3244	26.2862	26.3987	26.2897	25.8039	26.1281	26.6449	26.3253	26.2067	24.5445	24.7244	24.5694	24.3523	24.7643	25.6166	24.9439	25.0042	25.4998	24.7827	25.3013	24.5888	26.1804	25.7939	25.9517	25.6818	23.9523	24.0895	23.6564	24.0096	25.1497	25.3634	25.0385	25.5483	23.677	23.4398	23.6127	23.7376
	Mean	26.6094	26.7205	26.6744	26.8621	26.4617	26.1907	25.8686	26.2221	26.211	26.2858	26.2025	25.8118	25.9482	26.9049	26.3202	26.1275	24.904	24.628	24.4528	24.3949	24.7779	25.5517	24.8816	24.919	25.1667	24.8438	25.1625	24.5455	26.1694	25.7383	25.9337	25.6534	23.8565	23.9445	23.6449	23.9128	25.1701	25.3623	25.0456	25.5569	23.6907	23.3691	23.6202	23.5514
	Delta CT	5.21924	5.86655	5.62348	5.96436	5.18956	4.86543	5.11103	5.48673	4.58635	4.80935	5.03301	4.97269	5.21543	6.15221	5.54198	5.23515	3.95161	3.90386	4.19297	3.87659	3.94518	4.45063	3.55606	4.37465	4.86352	4.42144	4.31517	4.58357	4.83425	4.45249	5.05995	4.99345	2.68841	3.14583	2.37249	2.96772	4.15963	4.40638	4.40912	4.70559	2.55962	2.25716	3.02762	2.70325
	Delta Delta CT					-0.478444	-0.802566	-0.556974	-0.181272	-1.08165	-0.858655	-0.634992	-0.695312	-0.452567	0.48421	-0.126022	-0.43285	-1.71639	-1.76414	-1.47503	-1.79141	-1.72282	-1.21737	-2.11194	-1.29335	-0.804475	-1.24656	-1.35283	-1.08443	-0.833755	-1.21551	-0.608046	-0.674548	-2.97959	-2.52217	-3.29551	-2.70028	-1.50837	-1.26162	-1.25888	-0.962409	-3.10838	-3.41084	-2.64038	-2.96475
	Quantity fold					1.39324	1.7442	1.47118	1.13388	2.11646	1.81335	1.55293	1.61923	1.36847	0.714888	1.09128	1.3499	3.28613	3.39672	2.7799	3.46152	3.30082	2.32522	4.32271	2.45096	1.74651	2.37274	2.55413	2.12054	1.78232	2.32222	1.52419	1.5961	7.88762	5.74444	9.81857	6.49926	2.84489	2.39764	2.39309	1.94856	8.62414	10.6357	6.23496	7.80689
	Quantity mean					1.43563				1.77549				1.13114				3.23107				3.09993				2.19848				1.80621				7.48747				2.39605				8.32541
	Std					0.217559				0.218886				0.264119				0.267925				0.799511				0.302987				0.312458				1.54991				0.316906				1.5863
HEM15	CT	24.5898	23.8653	24.0947	24.5809	25.2715	24.7517	24.3996	24.7012	25.0368	25.0347	24.9373	24.4193	22.0395	22.7473	22.7328	22.4929	22.9225	23.4581	22.8193	22.696	24.2646	24.0649	24.5738	24.2472	24.5129	24.6097	24.6907	24.0133	22.9167	23.3903	22.7693	22.6422	21.9118	21.6132	22.2566	21.7028	22.6784	22.9456	22.6624	22.6819	23.1238	23.0094	22.9307	22.7027
		24.6752	23.9615	24.4166	24.6304	25.1306	25.1308	24.3604	24.5443	25.288	25.1019	24.9819	24.4076	22.2131	22.9208	22.8785	22.5576	22.8326	23.4433	22.8581	22.8376	24.4023	24.206	24.7215	24.3712	24.5693	24.6532	24.7223	24.0658	22.9596	23.3448	22.8209	22.6526	22.0669	21.6454	22.0536	21.861	22.7068	22.9591	22.7441	22.7223	23.049	23.0522	22.9632	23.1391
	Mean	24.6325	23.9134	24.2557	24.6057	25.201	24.9413	24.38	24.6228	25.1624	25.0683	24.9596	24.4135	22.1263	22.834	22.8056	22.5252	22.8775	23.4507	22.8387	22.7668	24.3335	24.1355	24.6477	24.3092	24.5411	24.6314	24.7065	24.0395	22.9381	23.3676	22.7951	22.6474	21.9893	21.6293	22.1551	21.7819	22.6926	22.9523	22.7033	22.7021	23.0864	23.0308	22.9469	22.9209
	Delta CT	3.24228	3.05942	3.20476	3.70795	3.92886	3.61601	3.6224	3.88741	3.53774	3.59182	3.79015	3.57433	1.39358	2.0813	2.02743	1.63289	1.92512	2.7266	2.57886	2.24849	3.50075	3.03445	3.32208	3.76487	4.23795	4.20907	3.85912	4.07756	1.60301	2.08172	1.92134	1.98751	0.821274	0.830669	0.882673	0.836785	1.68209	1.99644	2.06677	1.85077	1.95532	1.91886	2.35436	2.0728
	Delta Delta CT					0.624864	0.312013	0.318401	0.583411	0.233737	0.287816	0.486152	0.270333	-1.91042	-1.2227	-1.27657	-1.67111	-1.37888	-0.577397	-0.725135	-1.05551	0.196746	-0.269546	0.0180815	0.460871	0.933952	0.905066	0.555122	0.773558	-1.70099	-1.22228	-1.38266	-1.31649	-2.48273	-2.47333	-2.42133	-2.46722	-1.62191	-1.30756	-1.23723	-1.45323	-1.34868	-1.38514	-0.949644	-1.2312
	Quantity fold					0.648481	0.805517	0.801958	0.667384	0.850429	0.819141	0.713927	0.829128	3.75918	2.33383	2.42263	3.18459	2.60066	1.49215	1.65306	2.07846	0.872517	1.20543	0.987545	0.726548	0.523423	0.534008	0.6806	0.584973	3.25123	2.33315	2.6075	2.49059	5.58953	5.55325	5.35664	5.52975	3.07782	2.47522	2.35746	2.7382	2.54679	2.61197	1.9314	2.34762
	Quantity mean					0.730835				0.803156				2.92506				1.95608				0.94801				0.580751				2.67062				5.50729				2.66218				2.35944
	Std					0.0732191				0.0527416				0.584189				0.429391				0.175052				0.0621672				0.349069				0.0895494				0.276743				0.265627

## Sheet: Supplementary Fig. 6
Supplementary Fig. 6
Hours	0	6	12	24	36	60	72	84	96
26R_1	0.1	0.827	3.766	4.69	4.942	5.516	5.334	5.516	5.684
26R_2	0.1	0.808	3.948	4.69	5.124	5.768	5.586	5.642	5.656
26R_3	0.1	0.819	4.018	4.83	5.18	6.034	5.992	6.09	6.132
MEAN	0.1	0.818	3.91067	4.73667	5.082	5.77267	5.63733	5.74933	5.824
STDEV		0.00778888	0.106212	0.0659966	0.101601	0.211498	0.271069	0.246319	0.218089
28R_1	0.1	0.951	3.64	4.592	4.914	5.586	5.096	5.684	5.628
28R_2	0.1	0.83	3.668	4.382	4.746	5.264	5.488	5.446	5.32
28R_3	0.1	0.867	3.654	4.48	4.76	5.362	5.362	5.348	5.334
MEAN	0.1	0.882667	3.654	4.48467	4.80667	5.404	5.31533	5.49267	5.42733
STDEV		0.050625	0.011431	0.0857956	0.076111	0.134769	0.1634	0.141085	0.142008
NC_1	0.1	0.822	3.836	4.186	4.648	4.858	4.676	4.802	5.082
NC_2	0.1	0.689	3.472	4.284	4.718	5.012	4.564	4.928	4.942
NC_3	0.1	0.734	3.64	4.326	4.564	4.844	4.634	4.788	4.942
MEAN	0.1	0.748333	3.64933	4.26533	4.64333	4.90467	4.62467	4.83933	4.98867
STDEV		0.0552349	0.148749	0.0586591	0.0629568	0.076111	0.0461976	0.0629568	0.0659966

[truncated: 2 more sheets: Supplementary Fig. 7, Table 1]
